# Supplementary material for: The BAF and PRC2 Complex Subunits Dpf2 and Eed Antagonistically Converge on Tbx3 to Control ESC Differentiation
Source: Cell Stem Cell. 2019 Jan 3;24(1):138–152.e8. doi: 10.1016/j.stem.2018.12.001 (PMC6486830; doi:10.1016/j.stem.2018.12.001)
Supplement: Table S1. List of Proteins Identified from DPF2 Cross-Linking Affinity Purification Coupled to MS Experiments, Related to Figure 1 — # Peptides indicates number of unique peptide sequences matched; # PSM indicates number of peptide spectrum matches. [file mmc2.xlsx]

## Sheet: Final list
Accession	Description	Gene name	Score Xreq01_el	Coverage Xreq01_el	# Peptides Xreq01_el	# PSM Xreq01_el	Score Xreq02_el	Coverage Xreq02_el	# Peptides Xreq02_el	# PSM Xreq02_el	Score Xreq03_el	Coverage Xreq03_el	# Peptides Xreq03_el	# PSM Xreq03_el
Q61103	Zinc finger protein ubi-d4	Dpf2	1476.4	39.9	20	81	830.426	28.39	8	71	241.568	23.27	9	22
Q61466	SWI/SNF-related matrix-associated actin-dependent regulator of chromatin subfamily D member 1	Smarcd1	1158.35	29.51	17	51	543.549	23.5	13	48	188.067	13.59	8	11
A2BH40	AT-rich interactive domain-containing protein 1A	Arid1a	4515.27	32.19	66	186	3143.39	16.08	27	200	312.033	9.37	14	33
P97496	SWI/SNF complex subunit SMARCC1	Smarcc1	2857.82	31.43	44	163	2050.88	30.25	33	173	207.444	8.06	7	17
O54941	SWI/SNF-related matrix-associated actin-dependent regulator of chromatin subfamily E member 1	Smarce1	917.56	25.79	11	50	422.936	29.2	10	24	156.073	13.63	7	15
Q9Z2N8	Actin-like protein 6A	Actl6a	1161.6	19.35	9	46	725.286	27.51	11	49	324.215	24.71	10	16
Q9Z0H3	SWI/SNF-related matrix-associated actin-dependent regulator of chromatin subfamily B member 1	Smarcb1	464.666	18.7	8	29	217.457	28.31	8	14	98.77	15.84	6	9
Q3TKT4	Transcription activator BRG1	Smarca4	2053.85	26.16	44	101	1756.77	17.92	28	150
P37804	Transgelin	Tagln					41.5732	9.45	2	2	28.6	10.95	2	2
Q62318	Transcription intermediary factor 1-beta	Trim28	600.473	20.14	13	33	107.111	1.32	1	9	20.7	1.32	1	2
P10853	Histone H2B type 1-F/J/L	Hist1h2bf	75.3043	19.05	2	3
P38647	Stress-70 protein, mitochondrial	Hspa9	384.773	17.82	12	20
P62908	40S ribosomal protein S3	Rps3	92.53	17.28	3	5
P35979	60S ribosomal protein L12	Rpl12	68.9782	16.97	2	2
P07607	Thymidylate synthase	Tyms	70.07	7.49	2	2	55.78	16.61	6	6	31.46	8.79	2	2
P63101	14-3-3 protein zeta/delta	Ywhaz									26.4133	15.1	4	5
Q99JR8	SWI/SNF-related matrix-associated actin-dependent regulator of chromatin subfamily D member 2	Smarcd2	294.019	15.07	7	15	114.37	10.36	4	11
Q60817	Nascent polypeptide-associated complex subunit alpha	Naca					72.89	13.95	3	3
P06151	L-lactate dehydrogenase A chain	Ldha	26.56	3.01	1	1	106.69	13.55	4	6
Q921K9	B-cell CLL/lymphoma 7 protein family member B	Bcl7b	48.75	12.38	2	3	33.84	4.95	1	2
Q6PDG5	SWI/SNF complex subunit SMARCC2	Smarcc2	955.604	12.04	19	56	335.636	6.43	9	35
Q03265	ATP synthase subunit alpha, mitochondrial	Atp5a1	135.911	11.93	6	7
P80317	T-complex protein 1 subunit zeta	Cct6a	55.73	5.27	2	2	27.82	3.77	2	2	38.11	5.27	3	3
Q9EST5	Acidic leucine-rich nuclear phosphoprotein 32 family member B	Anp32b	72.82	4.41	1	1	68.88	10.66	3	4
Q61937	Nucleophosmin	Npm1					24.86	5.82	1	1	30.72	4.79	1	1
Q9WTM5	RuvB-like 2	Ruvbl2	171.693	5.18	2	4	66.88	10.58	4	4	54.9733	7.78	3	3
P68254	14-3-3 protein theta	Ywhaq									29.9	10.2	3	3
P40142	Transketolase	Tkt	61.83	5.94	2	2	83.0167	2.57	2	3	38.81	5.62	3	3
P97351	40S ribosomal protein S3a	Rps3a					25.26	9.09	2	2
P50247	Adenosylhomocysteinase	Ahcy	56.5333	6.94	3	3	63.68	9.03	4	4	45.28	6.94	3	3
P10711	Transcription elongation factor A protein 1	Tcea1					39.95	8.97	2	2
Q60972	Histone-binding protein RBBP4	Rbbp4	132.52	6.12	2	4	221.13	3.29	1	8	117.483	8	3	6
P63085	Mitogen-activated protein kinase 1	Mapk1					66.5591	7.82	4	4	32.11	7.26	3	3
P43247	DNA mismatch repair protein Msh2	Msh2	107.73	5.56	4	5	56.4333	2.14	2	3
P49718	DNA replication licensing factor MCM5	Mcm5	33.2799	7.64	5	5
P10107	Annexin A1	Anxa1	60.04	3.18	1	1	22.08	4.34	1	1
Q3V3R1	Monofunctional C1-tetrahydrofolate synthase, mitochondrial	Mthfd1l	124.826	7.47	6	9
P63038	60 kDa heat shock protein, mitochondrial	Hspd1	111.72	7.33	2	2
Q61881	DNA replication licensing factor MCM7	Mcm7	166.256	7.23	4	6
O88569	Heterogeneous nuclear ribonucleoproteins A2/B1	Hnrnpa2b1	68.97	7.08	1	1					28.55	7.08	1	1
Q9JIF0	Protein arginine N-methyltransferase 1	Prmt1	31.32	7.01	2	2	53.07	7.01	2	2
P07356	Annexin A2	Anxa2	49.48	4.13	1	1	27.7	2.65	1	1
Q6PAL7	AT-hook DNA-binding motif-containing protein 1	Ahdc1	289.266	6.59	7	8	43.69	0.88	1	1
O35381	Acidic leucine-rich nuclear phosphoprotein 32 family member A	Anp32a					25.87	6.48	2	2
P15105	Glutamine synthetase	Glul					60.7359	6.43	2	2
Q8VEE4	Replication protein A 70 kDa DNA-binding subunit	Rpa1					0	6.26	2	2
P52293	Importin subunit alpha-1	Kpna2					35.11	6.05	2	2
Q99K51	Plastin-3	Pls3					37.29	5.87	3	3
Q8BG05	Heterogeneous nuclear ribonucleoprotein A3	Hnrnpa3	95.23	5.8	1	1	35.71	5.8	1	1	37.94	5.8	1	1
Q9Z0N1	Eukaryotic translation initiation factor 2 subunit 3, X-linked	Eif2s3x					35.0445	5.72	2	2
Q61753	D-3-phosphoglycerate dehydrogenase	Phgdh					62.33	5.44	2	2	38.15	2.81	1	1
Q9DCL9	Multifunctional protein ADE2	Paics	29.4	5.41	2	2	28.0465	5.41	2	2	21.52	2.82	1	1
Q62280	Protein SSXT	Ss18	34.29	2.39	1	3	75.8277	5.26	3	4	77.3211	5.26	2	4
P24547	Inosine-5'-monophosphate dehydrogenase 2	Impdh2	59.4696	3.7	2	3	53.18	1.56	1	1
P25206	DNA replication licensing factor MCM3	Mcm3	52.7913	5.05	4	7	33.72	1.11	1	2
Q60973	Histone-binding protein RBBP7	Rbbp7	88.52	3.06	1	2	63.92	3.06	1	2	65.9867	4.94	2	3
P97310	DNA replication licensing factor MCM2	Mcm2	76.13	4.76	3	3
Q8VDD5	Myosin-9	Myh9	241.543	4.74	9	9
Q920B9	FACT complex subunit SPT16	Supt16h	185.55	4.68	4	5
Q64674	Spermidine synthase	Srm					50.799	4.64	2	2
Q9ERK4	Exportin-2	Cse1l	21.5	1.75	2	2	70.64	2.78	2	2
O09106	Histone deacetylase 1	Hdac1	46.77	2.49	1	1					21.71	1.87	1	1
Q921F2	TAR DNA-binding protein 43	Tardbp	94.88	4.35	1	1					36.42	4.35	1	1
Q91ZW3	SWI/SNF-related matrix-associated actin-dependent regulator of chromatin subfamily A member 5	Smarca5	142.469	4.28	4	6
Q8VDN2	Sodium/potassium-transporting ATPase subunit alpha-1	Atp1a1	107.36	4.2	3	4
Q99MN1	Lysine--tRNA ligase	Kars	30.03	4.03	3	3
Q6PDQ2	Chromodomain-helicase-DNA-binding protein 4	Chd4	74.72	3.97	6	6	42.91	0.68	1	1
Q60668	Heterogeneous nuclear ribonucleoprotein D0	Hnrnpd	54.98	3.94	1	1	41.51	3.94	1	1
Q9Z2X1	Heterogeneous nuclear ribonucleoprotein F	Hnrnpf	165.836	3.61	1	4					60.83	3.61	1	1
P54276	DNA mismatch repair protein Msh6	Msh6	86.4106	3.61	4	5
Q8JZK9	Hydroxymethylglutaryl-CoA synthase, cytoplasmic	Hmgcs1	55.21	3.46	1	1	91.19	3.46	1	1	51.99	3.46	1	1
Q61879	Myosin-10	Myh10	134.18	3.39	5	5
Q9CVB6	Actin-related protein 2/3 complex subunit 2	Arpc2					27.28	3	1	1	24.57	3	1	1
Q8CGY8	UDP-N-acetylglucosamine--peptide N-acetylglucosaminyltransferase 110 kDa subunit	Ogt	103.66	2.96	2	2
Q02053	Ubiquitin-like modifier-activating enzyme 1	Uba1	108.2	2.93	2	2
P97311	DNA replication licensing factor MCM6	Mcm6					41.49	2.8	2	2
Q62470	Integrin alpha-3	Itga3	40.69	2.09	2	2
Q921M3	Splicing factor 3B subunit 3	Sf3b3	64.36	2.05	2	2
P08775	DNA-directed RNA polymerase II subunit RPB1	Polr2a	98.1359	1.47	2	2
P16546	Spectrin alpha chain, non-erythrocytic 1	Sptan1	46.4637	1.42	3	3
Q62261	Spectrin beta chain, non-erythrocytic 1	Sptbn1	66.9327	1.4	3	3	35.63	0.59	1	1
