# Supplementary material for: The BAF and PRC2 Complex Subunits Dpf2 and Eed Antagonistically Converge on Tbx3 to Control ESC Differentiation
Source: Cell Stem Cell. 2019 Jan 3;24(1):138–152.e8. doi: 10.1016/j.stem.2018.12.001 (PMC6486830; doi:10.1016/j.stem.2018.12.001)
Supplement: Table S2. Differentially Expressed Genes between Dpf2fl/fl and Dpf2−/− ESCs, Related to Figures 2 and S2 [file mmc3.xlsx]

## Sheet: sig_genes
test_id	gene_id	gene	locus	sample_1	sample_2	status	value_1	value_2	log2(fold_change)	test_stat	p_value	q_value	significant
Slc7a11	Slc7a11	Slc7a11	chr3:50168857-50247535	WT	OHT	OK	1.44344	0.0677328	-4.41351	-5.70438	0.0001	0.00323808	yes
2001-09-01	2001-09-01	2001-09-01	chr7:134357955-134361959	WT	OHT	OK	114.355	7.28923	-3.97161	-10.9433	5e-05	0.00179467	yes
Trpm1	Trpm1	Trpm1	chr7:71298720-71414645	WT	OHT	OK	1.21493	0.0804896	-3.91593	-3.7256	0.00075	0.0165939	yes
Gjb4	Gjb4	Gjb4	chr4:127028329-127031325	WT	OHT	OK	2.42811	0.178741	-3.76389	-3.67471	0.00205	0.0362017	yes
Dpf2	Dpf2	Dpf2	chr19:5897134-5912866	WT	OHT	OK	21.7542	1.62833	-3.73983	-8.20753	5e-05	0.00179467	yes
Ccdc141	Ccdc141	Ccdc141	chr2:76847962-77008692	WT	OHT	OK	2.23094	0.204934	-3.44442	-5.60787	5e-05	0.00179467	yes
Nkx6-3	Nkx6-3	Nkx6-3	chr8:24263742-24269420	WT	OHT	OK	2.64176	0.244399	-3.43418	-4.44865	5e-05	0.00179467	yes
Inhbb	Inhbb	Inhbb	chr1:121312041-121318825	WT	OHT	OK	4.2434	0.461277	-3.20151	-5.48794	5e-05	0.00179467	yes
Fam25c	Fam25c	Fam25c	chr14:35165067-35168579	WT	OHT	OK	51.1991	5.75621	-3.15293	-4.81098	5e-05	0.00179467	yes
Ablim2	Ablim2	Ablim2	chr5:36100528-36227628	WT	OHT	OK	0.686931	0.0810267	-3.0837	-2.61995	0.00015	0.00461098	yes
A2m	A2m	A2m	chr6:121586190-121629256	WT	OHT	OK	2.80923	0.439411	-2.67653	-4.74716	5e-05	0.00179467	yes
Vax2os	Vax2os	Vax2os	chr6:83642799-83688298	WT	OHT	OK	3.29403	0.566779	-2.53899	-3.0525	0.00065	0.0147859	yes
Mylpf	Mylpf	Mylpf	chr7:134355121-134357801	WT	OHT	OK	69.3778	13.3763	-2.37479	-6.03521	5e-05	0.00179467	yes
C1qtnf9	C1qtnf9	C1qtnf9	chr14:61386970-61399706	WT	OHT	OK	1.3756	0.269765	-2.35028	-2.91528	0.0008	0.0174039	yes
Tbx3	Tbx3	Tbx3	chr5:120120677-120134610	WT	OHT	OK	15.3115	3.0619	-2.32211	-6.38726	5e-05	0.00179467	yes
Plxdc1	Plxdc1	Plxdc1	chr11:97784550-97847760	WT	OHT	OK	2.51617	0.513881	-2.29172	-3.6307	5e-05	0.00179467	yes
Dpys	Dpys	Dpys	chr15:39600030-39689016	WT	OHT	OK	6.63957	1.39917	-2.24652	-4.18173	5e-05	0.00179467	yes
Grin1	Grin1	Grin1	chr2:25145430-25174683	WT	OHT	OK	1.71964	0.367503	-2.22627	-3.3664	0.0001	0.00323808	yes
1700123I01Rik	1700123I01Rik	1700123I01Rik	chr19:6184409-6224219	WT	OHT	OK	1.70096	0.363582	-2.226	-2.64641	0.0026	0.0427029	yes
Kcnj12	Kcnj12	Kcnj12	chr11:60836065-60886769	WT	OHT	OK	0.99898	0.216027	-2.20925	-3.00627	0.00055	0.0130494	yes
Tcl1	Tcl1	Tcl1	chr12:106454964-106460947	WT	OHT	OK	120.916	26.2428	-2.20402	-7.02782	5e-05	0.00179467	yes
Rgs22	Rgs22	Rgs22	chr15:35939231-36070155	WT	OHT	OK	0.626355	0.139925	-2.16233	-2.62373	0.00185	0.0334988	yes
Krt42	Krt42	Krt42	chr11:100124195-100131185	WT	OHT	OK	31.7459	7.14507	-2.15155	-5.63997	5e-05	0.00179467	yes
Vwf	Vwf	Vwf	chr6:125502965-125636697	WT	OHT	OK	3.42619	0.78964	-2.11734	-5.03773	5e-05	0.00179467	yes
Mroh4	Mroh4	Mroh4	chr15:74436457-74466748	WT	OHT	OK	0.946681	0.218822	-2.11312	-2.77888	0.00075	0.0165939	yes
Kit	Kit	Kit	chr5:75971011-76052746	WT	OHT	OK	19.7727	4.619	-2.09786	-6.37976	5e-05	0.00179467	yes
Napsa	Napsa	Napsa	chr7:51827814-51842216	WT	OHT	OK	10.6818	2.5148	-2.08663	-4.08167	5e-05	0.00179467	yes
Fam189a2	Fam189a2	Fam189a2	chr19:24047239-24105509	WT	OHT	OK	2.43935	0.574361	-2.08647	-3.03842	0.00015	0.00461098	yes
Aqp3	Aqp3	Aqp3	chr4:41039756-41045216	WT	OHT	OK	11.1542	2.64027	-2.07883	-4.22716	5e-05	0.00179467	yes
Gjb5	Gjb5	Gjb5	chr4:127032052-127035408	WT	OHT	OK	10.4136	2.48004	-2.07004	-4.11993	5e-05	0.00179467	yes
Ly75	Ly75	Ly75	chr2:60131816-60221288	WT	OHT	OK	34.3939	8.26528	-2.05702	-6.81086	5e-05	0.00179467	yes
Mitf	Mitf	Mitf	chr6:97757051-97971352	WT	OHT	OK	3.34207	0.808022	-2.04828	-4.01473	5e-05	0.00179467	yes
Nupr1	Nupr1	Nupr1	chr7:133766759-133768984	WT	OHT	OK	9.85843	2.39629	-2.04056	-3.1717	0.00025	0.00691939	yes
D630039A03Rik	D630039A03Rik	D630039A03Rik	chr4:57921255-57929136	WT	OHT	OK	2.10189	0.517731	-2.02141	-3.08252	0.00015	0.00461098	yes
Tfcp2l1	Tfcp2l1	Tfcp2l1	chr1:120524521-120581745	WT	OHT	OK	64.5263	16.1412	-1.99914	-7.33769	5e-05	0.00179467	yes
Pga5	Pga5	Pga5	chr19:10743446-10752561	WT	OHT	OK	12.8141	3.21439	-1.99512	-4.06169	5e-05	0.00179467	yes
Acss1	Acss1	Acss1	chr2:150443846-150494668	WT	OHT	OK	13.0372	3.33488	-1.96693	-5.27724	5e-05	0.00179467	yes
Gm7325	Gm7325	Gm7325	chr17:45737915-45739051	WT	OHT	OK	49.2881	12.6565	-1.96136	-4.64655	5e-05	0.00179467	yes
Camk2n1	Camk2n1	Camk2n1	chr4:138011062-138016041	WT	OHT	OK	1.33197	0.343828	-1.9538	-2.82571	0.00105	0.0216153	yes
Cmklr1	Cmklr1	Cmklr1	chr5:114062363-114100399	WT	OHT	OK	1.99764	0.516492	-1.95148	-2.97957	0.00025	0.00691939	yes
Zmat4	Zmat4	Zmat4	chr8:24780132-25173577	WT	OHT	OK	11.445	2.97186	-1.94529	-5.1368	5e-05	0.00179467	yes
Ubxn11	Ubxn11	Ubxn11	chr4:133658497-133682695	WT	OHT	OK	2.26578	0.591113	-1.9385	-2.61986	0.0014	0.02696	yes
Lefty2	Lefty2	Lefty2	chr1:182823249-182829233	WT	OHT	OK	130.505	34.1517	-1.93408	-6.78895	5e-05	0.00179467	yes
Ak7	Ak7	Ak7	chr12:106944191-107020657	WT	OHT	OK	3.59355	0.940561	-1.93382	-3.70464	5e-05	0.00179467	yes
Cfp	Cfp	Cfp	chrX:20502660-20508650	WT	OHT	OK	7.48409	2.00673	-1.89898	-3.50817	0.00015	0.00461098	yes
Emp1	Emp1	Emp1	chr6:135312948-135333191	WT	OHT	OK	11.0125	2.96641	-1.89236	-4.39836	5e-05	0.00179467	yes
Gjb1	Gjb1	Gjb1	chrX:98572675-98580963	WT	OHT	OK	3.20856	0.872029	-1.87948	-2.63081	0.00155	0.0293516	yes
Pmel	Pmel	Pmel	chr10:128143313-128181112	WT	OHT	OK	13.1781	3.58917	-1.87642	-2.88464	0.00065	0.0147859	yes
Pou2f2	Pou2f2	Pou2f2	chr7:25876133-25917479	WT	OHT	OK	0.748401	0.203979	-1.87539	-2.30331	0.0017	0.0313918	yes
Spata31d1b	Spata31d1b	Spata31d1b	chr13:59813644-59820650	WT	OHT	OK	2.06494	0.56379	-1.87287	-3.45455	5e-05	0.00179467	yes
St6galnac2	St6galnac2	St6galnac2	chr11:116538018-116555974	WT	OHT	OK	3.43262	0.948155	-1.85611	-3.11483	5e-05	0.00179467	yes
Gjb3	Gjb3	Gjb3	chr4:127002478-127008080	WT	OHT	OK	54.8309	15.1567	-1.85503	-5.52093	5e-05	0.00179467	yes
Lgals3	Lgals3	Lgals3	chr14:47993534-48005842	WT	OHT	OK	49.9212	13.9364	-1.84079	-5.29398	5e-05	0.00179467	yes
Bmp4	Bmp4	Bmp4	chr14:46999198-47010274	WT	OHT	OK	23.02	6.49292	-1.82595	-4.79496	5e-05	0.00179467	yes
Ldhb	Ldhb	Ldhb	chr6:142438768-142456463	WT	OHT	OK	357.703	102.264	-1.80647	-6.6121	5e-05	0.00179467	yes
Xaf1	Xaf1	Xaf1	chr11:72115130-72127235	WT	OHT	OK	3.37623	0.971734	-1.79678	-3.16566	0.0001	0.00323808	yes
Cspg5	Cspg5	Cspg5	chr9:110146286-110165080	WT	OHT	OK	0.817129	0.235485	-1.79493	-2.328	0.0017	0.0313918	yes
Jam2	Jam2	Jam2	chr16:84774367-84826620	WT	OHT	OK	26.746	7.80316	-1.77719	-5.73676	5e-05	0.00179467	yes
Mras	Mras	Mras	chr9:99285838-99337131	WT	OHT	OK	19.8052	5.8566	-1.75775	-5.25796	5e-05	0.00179467	yes
Id4	Id4	Id4	chr13:48356795-48359405	WT	OHT	OK	7.9762	2.3656	-1.7535	-3.11334	0.0002	0.00582336	yes
A930011O12Rik	A930011O12Rik	A930011O12Rik	chr14:65206951-65212798	WT	OHT	OK	1.3208	0.396621	-1.73558	-2.65564	0.0007	0.0157461	yes
Ankrd33b	Ankrd33b	Ankrd33b	chr15:31221234-31297514	WT	OHT	OK	0.646402	0.194825	-1.73025	-2.3264	0.001	0.020774	yes
Cobl	Cobl	Cobl	chr11:12136678-12364963	WT	OHT	OK	20.809	6.42743	-1.69489	-5.57682	5e-05	0.00179467	yes
Sh2d4a	Sh2d4a	Sh2d4a	chr8:70800426-70871603	WT	OHT	OK	1.786	0.551841	-1.6944	-2.67379	0.00055	0.0130494	yes
Cdyl2	Cdyl2	Cdyl2	chr8:119092623-119256891	WT	OHT	OK	13.0609	4.08913	-1.67539	-5.2222	5e-05	0.00179467	yes
P2rx2	P2rx2	P2rx2	chr5:110768830-110772054	WT	OHT	OK	2.24071	0.708317	-1.66149	-2.43952	0.00175	0.0321195	yes
Pqlc1	Pqlc1	Pqlc1	chr18:80451983-80489463	WT	OHT	OK	8.46071	2.67801	-1.65962	-3.43841	5e-05	0.00179467	yes
Sfrp1	Sfrp1	Sfrp1	chr8:24521973-24560104	WT	OHT	OK	34.6094	11.0636	-1.64535	-5.45014	5e-05	0.00179467	yes
Shisa2	Shisa2	Shisa2	chr14:60244117-60250497	WT	OHT	OK	13.1071	4.23952	-1.62838	-4.14051	5e-05	0.00179467	yes
Zfp704	Zfp704	Zfp704	chr3:9427009-9610085	WT	OHT	OK	11.3385	3.77481	-1.58676	-5.32342	5e-05	0.00179467	yes
Lama1	Lama1	Lama1	chr17:68046604-68171985	WT	OHT	OK	8.1662	2.72945	-1.58105	-4.86365	5e-05	0.00179467	yes
Mapt	Mapt	Mapt	chr11:104092749-104193407	WT	OHT	OK	1.67835	0.563733	-1.57396	-2.87635	0.00015	0.00461098	yes
Ntn1	Ntn1	Ntn1	chr11:68022865-68200328	WT	OHT	OK	17.8786	6.00667	-1.5736	-4.83691	5e-05	0.00179467	yes
Nr0b1	Nr0b1	Nr0b1	chrX:83437113-83441283	WT	OHT	OK	141.933	47.7516	-1.57158	-5.43291	5e-05	0.00179467	yes
Serpinb6c	Serpinb6c	Serpinb6c	chr13:33971684-33997577	WT	OHT	OK	22.1752	7.46367	-1.57099	-3.95137	5e-05	0.00179467	yes
Sox21	Sox21	Sox21	chr14:118632455-118636252	WT	OHT	OK	14.3058	4.8374	-1.5643	-4.10832	5e-05	0.00179467	yes
Cpt1a	Cpt1a	Cpt1a	chr19:3323300-3385733	WT	OHT	OK	25.3747	8.67399	-1.54862	-5.007	5e-05	0.00179467	yes
Adamts9	Adamts9	Adamts9	chr6:92722692-92851435	WT	OHT	OK	3.53411	1.21024	-1.54606	-3.61271	5e-05	0.00179467	yes
Nid1	Nid1	Nid1	chr13:13529868-13604542	WT	OHT	OK	34.8804	11.9943	-1.54007	-5.39375	5e-05	0.00179467	yes
Gli2	Gli2	Gli2	chr1:120730637-120950196	WT	OHT	OK	15.799	5.44435	-1.537	-4.98889	5e-05	0.00179467	yes
Itgb7	Itgb7	Itgb7	chr15:102046425-102062366	WT	OHT	OK	8.88727	3.06712	-1.53486	-3.59923	5e-05	0.00179467	yes
Slc15a1	Slc15a1	Slc15a1	chr14:121858842-121904476	WT	OHT	OK	2.69158	0.930086	-1.53302	-2.73801	0.0005	0.0120997	yes
Prdm14	Prdm14	Prdm14	chr1:13103508-13117244	WT	OHT	OK	10.9412	3.86386	-1.50166	-3.64639	5e-05	0.00179467	yes
Islr2	Islr2	Islr2	chr9:58044103-58056615	WT	OHT	OK	5.53792	1.95711	-1.50062	-3.23231	5e-05	0.00179467	yes
Nlrp4a	Nlrp4a	Nlrp4a	chr7:27220131-27260477	WT	OHT	OK	1.3442	0.47609	-1.49744	-2.2694	0.00245	0.040979	yes
Hhip	Hhip	Hhip	chr8:82489749-82581907	WT	OHT	OK	2.14235	0.75969	-1.49571	-3.27508	5e-05	0.00179467	yes
Fgf4	Fgf4	Fgf4	chr7:152047290-152051148	WT	OHT	OK	94.2961	33.605	-1.48852	-5.27062	5e-05	0.00179467	yes
Abca1	Abca1	Abca1	chr4:53043660-53172767	WT	OHT	OK	12.9379	4.61558	-1.48702	-4.94018	5e-05	0.00179467	yes
Lrrc2	Lrrc2	Lrrc2	chr9:110854048-110886568	WT	OHT	OK	9.54373	3.41794	-1.48143	-3.84539	5e-05	0.00179467	yes
Lrrc15	Lrrc15	Lrrc15	chr16:30269387-30283340	WT	OHT	OK	1.40533	0.503942	-1.47958	-2.6209	0.0011	0.0224289	yes
Hnf1a	Hnf1a	Hnf1a	chr5:115398988-115421071	WT	OHT	OK	2.21303	0.794392	-1.4781	-2.61438	0.0001	0.00323808	yes
Ablim1	Ablim1	Ablim1	chr19:57107753-57290522	WT	OHT	OK	1.84018	0.662113	-1.4747	-2.90765	0.0003	0.00802853	yes
Notch4	Notch4	Notch4	chr17:34701239-34725488	WT	OHT	OK	4.52312	1.63192	-1.47074	-3.75665	5e-05	0.00179467	yes
Prlr	Prlr	Prlr	chr15:10106992-10278935	WT	OHT	OK	1.4003	0.509479	-1.45864	-2.86453	0.0001	0.00323808	yes
1700061G19Rik	1700061G19Rik	1700061G19Rik	chr17:57015055-57028261	WT	OHT	OK	7.47904	2.73198	-1.4529	-3.26873	5e-05	0.00179467	yes
Ypel2	Ypel2	Ypel2	chr11:86749926-86807264	WT	OHT	OK	2.6782	0.980566	-1.44958	-2.87658	0.0002	0.00582336	yes
Lrrc34	Lrrc34	Lrrc34	chr3:30523188-30571353	WT	OHT	OK	50.4678	18.4888	-1.44871	-4.46643	5e-05	0.00179467	yes
Nfib	Nfib	Nfib	chr4:81936076-82151212	WT	OHT	OK	0.685923	0.252232	-1.44329	-2.36159	0.00195	0.0348074	yes
Glrx	Glrx	Glrx	chr13:75977333-75987599	WT	OHT	OK	10.2932	3.78934	-1.44167	-2.779	0.0003	0.00802853	yes
Stard8	Stard8	Stard8	chrX:96237919-96270067	WT	OHT	OK	4.26697	1.57098	-1.44155	-3.39462	5e-05	0.00179467	yes
Pltp	Pltp	Pltp	chr2:164656229-164683208	WT	OHT	OK	70.4362	26.1579	-1.42907	-3.06012	0.00015	0.00461098	yes
Atp2a3	Atp2a3	Atp2a3	chr11:72774670-72806545	WT	OHT	OK	5.27683	1.98316	-1.41187	-3.47271	5e-05	0.00179467	yes
Dact2	Dact2	Dact2	chr17:14332236-14340838	WT	OHT	OK	15.4707	5.83135	-1.40764	-3.87277	5e-05	0.00179467	yes
Tmem191c	Tmem191c	Tmem191c	chr16:17276392-17278754	WT	OHT	OK	5.70731	2.15184	-1.40724	-2.2877	0.0027	0.0439094	yes
Adhfe1	Adhfe1	Adhfe1	chr1:9538126-9621173	WT	OHT	OK	1.79972	0.685497	-1.39255	-2.26468	0.00275	0.0444642	yes
H2-M5	H2-M5	H2-M5	chr17:37123799-37126449	WT	OHT	OK	9.30426	3.57839	-1.37858	-2.69334	0.0008	0.0174039	yes
Dlgap3	Dlgap3	Dlgap3	chr4:126846514-126914266	WT	OHT	OK	23.7313	9.18107	-1.37006	-4.33107	5e-05	0.00179467	yes
Grasp	Grasp	Grasp	chr15:101051621-101063187	WT	OHT	OK	18.5207	7.18262	-1.36656	-3.59126	5e-05	0.00179467	yes
Mreg	Mreg	Mreg	chr1:72205806-72258881	WT	OHT	OK	60.4805	23.6264	-1.35607	-4.5027	5e-05	0.00179467	yes
Cux2	Cux2	Cux2	chr5:122310224-122497834	WT	OHT	OK	1.76785	0.691571	-1.35405	-2.61398	0.0006	0.0139895	yes
Map1a	Map1a	Map1a	chr2:121115337-121176749	WT	OHT	OK	1.73918	0.683993	-1.34636	-2.63889	0.0005	0.0120997	yes
Lgals9	Lgals9	Lgals9	chr11:78776480-78798426	WT	OHT	OK	4.1133	1.618	-1.34609	-2.28012	0.0023	0.0390989	yes
Itpk1	Itpk1	Itpk1	chr12:103806792-103943079	WT	OHT	OK	37.3854	14.7607	-1.34071	-4.37927	5e-05	0.00179467	yes
Epha4	Epha4	Epha4	chr1:77363759-77511663	WT	OHT	OK	12.2016	4.82506	-1.33845	-4.15621	5e-05	0.00179467	yes
Acap1	Acap1	Acap1	chr11:69695068-69709041	WT	OHT	OK	3.29743	1.30791	-1.33408	-2.45671	0.00095	0.0200094	yes
Tet2	Tet2	Tet2	chr3:133126640-133207354	WT	OHT	OK	10.7477	4.2781	-1.32899	-4.30349	5e-05	0.00179467	yes
Sema6c	Sema6c	Sema6c	chr3:94964341-94977972	WT	OHT	OK	4.20987	1.67864	-1.32648	-2.72512	0.0002	0.00582336	yes
Parvb	Parvb	Parvb	chr15:84062472-84146039	WT	OHT	OK	38.6305	15.5273	-1.31493	-4.42338	5e-05	0.00179467	yes
Polr3gl	Polr3gl	Polr3gl	chr3:96381796-96398081	WT	OHT	OK	12.1754	4.90732	-1.31096	-2.99462	0.00025	0.00691939	yes
Spata31d1a	Spata31d1a	Spata31d1a	chr13:59801443-59807558	WT	OHT	OK	1.88177	0.758493	-1.31088	-2.52115	0.0014	0.02696	yes
Rpp25	Rpp25	Rpp25	chr9:57351908-57353254	WT	OHT	OK	67.0113	27.4146	-1.28946	-4.0466	5e-05	0.00179467	yes
Nynrin	Nynrin	Nynrin	chr14:56472951-56493573	WT	OHT	OK	6.14822	2.51788	-1.28796	-3.6579	5e-05	0.00179467	yes
Zbtb7a	Zbtb7a	Zbtb7a	chr10:80599015-80614402	WT	OHT	OK	12.3031	5.07769	-1.27678	-3.82688	5e-05	0.00179467	yes
Klf4	Klf4	Klf4	chr4:55540008-55545347	WT	OHT	OK	47.6727	19.6783	-1.27656	-4.27919	5e-05	0.00179467	yes
Gabbr1	Gabbr1	Gabbr1	chr17:37182910-37211250	WT	OHT	OK	12.9665	5.36738	-1.2725	-3.72321	5e-05	0.00179467	yes
Slc17a9	Slc17a9	Slc17a9	chr2:180460043-180476983	WT	OHT	OK	16.5452	6.85393	-1.27141	-3.34466	5e-05	0.00179467	yes
Aldh1b1	Aldh1b1	Aldh1b1	chr4:45811893-45817480	WT	OHT	OK	5.84176	2.43371	-1.26325	-2.72652	0.0004	0.0100541	yes
Fzd5	Fzd5	Fzd5	chr1:64777131-64784324	WT	OHT	OK	30.2067	12.6042	-1.26097	-4.38852	5e-05	0.00179467	yes
Sall3	Sall3	Sall3	chr18:81163112-81183317	WT	OHT	OK	1.80925	0.768243	-1.23576	-2.53089	0.00095	0.0200094	yes
Klf2	Klf2	Klf2	chr8:74842960-74845553	WT	OHT	OK	363.147	155.059	-1.22773	-4.5681	5e-05	0.00179467	yes
Sik1	Sik1	Sik1	chr17:31981194-31992737	WT	OHT	OK	21.5897	9.23825	-1.22465	-3.96696	5e-05	0.00179467	yes
Hap1	Hap1	Hap1	chr11:100208640-100217455	WT	OHT	OK	17.8382	7.64001	-1.22332	-3.75526	5e-05	0.00179467	yes
Esrrb	Esrrb	Esrrb	chr12:87702066-87862578	WT	OHT	OK	256.711	110.032	-1.22222	-4.70795	5e-05	0.00179467	yes
Ildr1	Ildr1	Ildr1	chr16:36694123-36726827	WT	OHT	OK	11.8726	5.10113	-1.21874	-3.20465	5e-05	0.00179467	yes
Grtp1	Grtp1	Grtp1	chr8:13176868-13200624	WT	OHT	OK	44.2894	19.053	-1.21694	-3.60745	5e-05	0.00179467	yes
Mcf2	Mcf2	Mcf2	chrX:57309132-57400820	WT	OHT	OK	14.0916	6.08643	-1.21116	-3.41745	5e-05	0.00179467	yes
Stac2	Stac2	Stac2	chr11:97897937-97914776	WT	OHT	OK	2.88969	1.25418	-1.20417	-2.31873	0.0023	0.0390989	yes
Msc	Msc	Msc	chr1:14743428-14746047	WT	OHT	OK	14.3183	6.21602	-1.2038	-2.84229	0.0001	0.00323808	yes
Fbxo2	Fbxo2	Fbxo2	chr4:147534776-147540526	WT	OHT	OK	8.09242	3.5392	-1.19315	-2.2796	0.0026	0.0427029	yes
Naaa	Naaa	Naaa	chr5:92686685-92707207	WT	OHT	OK	3.27622	1.43389	-1.1921	-2.15588	0.00315	0.0494383	yes
Laptm5	Laptm5	Laptm5	chr4:130469248-130492063	WT	OHT	OK	41.2064	18.0407	-1.19162	-3.77006	5e-05	0.00179467	yes
Klf8	Klf8	Klf8	chrX:149672587-149830677	WT	OHT	OK	14.2895	6.31068	-1.17908	-3.50097	5e-05	0.00179467	yes
Slit2	Slit2	Slit2	chr5:48374393-48697017	WT	OHT	OK	2.04091	0.903131	-1.1762	-2.6132	0.0003	0.00802853	yes
Lrig1	Lrig1	Lrig1	chr6:94450307-94650139	WT	OHT	OK	5.35567	2.37439	-1.17351	-2.45097	0.0012	0.0239316	yes
Fam63a	Fam63a	Fam63a	chr3:95086856-95111098	WT	OHT	OK	28.8036	12.7825	-1.17208	-3.72825	5e-05	0.00179467	yes
Fn1	Fn1	Fn1	chr1:71632046-71699808	WT	OHT	OK	122.965	54.6268	-1.17056	-4.47287	5e-05	0.00179467	yes
Ephb2	Ephb2	Ephb2	chr4:136209524-136391850	WT	OHT	OK	5.23063	2.32923	-1.16713	-2.97184	0.0002	0.00582336	yes
Sod2	Sod2	Sod2	chr17:13200704-13210985	WT	OHT	OK	89.0426	39.7597	-1.16319	-4.18744	5e-05	0.00179467	yes
Fbxo27	Fbxo27	Fbxo27	chr7:29477867-29484356	WT	OHT	OK	7.79027	3.48308	-1.16131	-2.44694	0.0015	0.0286282	yes
Kat6b	Kat6b	Kat6b	chr14:22318991-22491700	WT	OHT	OK	37.5555	16.7969	-1.16083	-4.28771	5e-05	0.00179467	yes
8430410A17Rik	8430410A17Rik	8430410A17Rik	chr6:87863969-87886607	WT	OHT	OK	172.664	77.7017	-1.15195	-4.09848	5e-05	0.00179467	yes
Aard	Aard	Aard	chr15:51871652-51877269	WT	OHT	OK	20.8592	9.38733	-1.1519	-2.79074	0.00015	0.00461098	yes
Ttyh2	Ttyh2	Ttyh2	chr11:114536781-114582298	WT	OHT	OK	3.68637	1.66437	-1.14723	-2.42933	0.00075	0.0165939	yes
Glb1	Glb1	Glb1	chr9:114310212-114383495	WT	OHT	OK	46.8764	21.1881	-1.14561	-3.28743	5e-05	0.00179467	yes
Gli1	Gli1	Gli1	chr10:126760782-126778635	WT	OHT	OK	28.8326	13.1017	-1.13795	-3.72172	5e-05	0.00179467	yes
Susd1	Susd1	Susd1	chr4:59327554-59451505	WT	OHT	OK	10.0371	4.57552	-1.13333	-3.02791	5e-05	0.00179467	yes
Pdgfc	Pdgfc	Pdgfc	chr3:80840337-81017953	WT	OHT	OK	9.20606	4.21489	-1.12709	-2.9238	0.00015	0.00461098	yes
Kank2	Kank2	Kank2	chr9:21571216-21602990	WT	OHT	OK	69.878	32.0727	-1.12349	-4.14089	5e-05	0.00179467	yes
Phf11d	Phf11d	Phf11d	chr14:59966243-59984327	WT	OHT	OK	7.64027	3.52401	-1.1164	-2.66771	0.0004	0.0100541	yes
Slc25a36	Slc25a36	Slc25a36	chr9:96977429-97011460	WT	OHT	OK	113.192	52.2352	-1.11567	-4.05096	5e-05	0.00179467	yes
Cds1	Cds1	Cds1	chr5:102194148-102252871	WT	OHT	OK	11.6753	5.42518	-1.10572	-3.12616	5e-05	0.00179467	yes
Rinl	Rinl	Rinl	chr7:29573987-29583984	WT	OHT	OK	8.3948	3.90422	-1.10446	-2.83025	0.00015	0.00461098	yes
Adap1	Adap1	Adap1	chr5:139747829-139801418	WT	OHT	OK	24.3474	11.3704	-1.09849	-3.2641	5e-05	0.00179467	yes
Hebp1	Hebp1	Hebp1	chr6:135087536-135118233	WT	OHT	OK	20.2695	9.47892	-1.09651	-2.62823	0.0002	0.00582336	yes
Nf2	Nf2	Nf2	chr11:4665847-4749547	WT	OHT	OK	116.329	54.4379	-1.09553	-4.136	5e-05	0.00179467	yes
Grik3	Grik3	Grik3	chr4:125168074-125391417	WT	OHT	OK	11.4058	5.34596	-1.09325	-3.505	5e-05	0.00179467	yes
Susd2	Susd2	Susd2	chr10:75099363-75106753	WT	OHT	OK	15.269	7.15756	-1.09307	-3.1887	5e-05	0.00179467	yes
Zbtb38	Zbtb38	Zbtb38	chr9:96585841-96653250	WT	OHT	OK	7.7364	3.64142	-1.08716	-2.90934	5e-05	0.00179467	yes
Tfeb	Tfeb	Tfeb	chr17:47873985-47929365	WT	OHT	OK	23.6088	11.1272	-1.08523	-3.20971	5e-05	0.00179467	yes
Sorl1	Sorl1	Sorl1	chr9:41776571-41932372	WT	OHT	OK	8.97493	4.23766	-1.08263	-3.3286	5e-05	0.00179467	yes
Nfic	Nfic	Nfic	chr10:80858935-80889918	WT	OHT	OK	3.07	1.45586	-1.07637	-2.5754	0.0004	0.0100541	yes
Lrmp	Lrmp	Lrmp	chr6:145070258-145159490	WT	OHT	OK	4.16182	1.97464	-1.07563	-2.20153	0.003	0.0476387	yes
Gpt2	Gpt2	Gpt2	chr8:88016515-88051457	WT	OHT	OK	25.2568	12.0146	-1.07188	-3.41546	5e-05	0.00179467	yes
Fxyd6	Fxyd6	Fxyd6	chr9:45178267-45204242	WT	OHT	OK	170.131	81.1473	-1.06803	-3.84734	5e-05	0.00179467	yes
Triml1	Triml1	Triml1	chr8:44215160-44226840	WT	OHT	OK	26.8309	12.798	-1.06797	-3.20639	5e-05	0.00179467	yes
Fam81a	Fam81a	Fam81a	chr9:69937116-69989364	WT	OHT	OK	5.61441	2.68063	-1.06656	-2.41168	0.00125	0.024739	yes
Ddc	Ddc	Ddc	chr11:11714103-11798147	WT	OHT	OK	5.13827	2.45645	-1.0647	-2.04344	0.00295	0.0470088	yes
Pcolce2	Pcolce2	Pcolce2	chr9:95538046-95595970	WT	OHT	OK	21.9836	10.516	-1.06384	-2.97339	0.00015	0.00461098	yes
Ephx2	Ephx2	Ephx2	chr14:66703208-66743359	WT	OHT	OK	17.9984	8.62463	-1.06134	-2.95932	5e-05	0.00179467	yes
Atp8a1	Atp8a1	Atp8a1	chr5:68009379-68238670	WT	OHT	OK	3.85131	1.85352	-1.05508	-2.74077	0.0001	0.00323808	yes
Svil	Svil	Svil	chr18:5046586-5119291	WT	OHT	OK	8.36845	4.03192	-1.0535	-3.30323	5e-05	0.00179467	yes
Nphs1	Nphs1	Nphs1	chr7:31245076-31273628	WT	OHT	OK	17.7486	8.55246	-1.0533	-3.46994	5e-05	0.00179467	yes
C230081A13Rik	C230081A13Rik	C230081A13Rik	chr9:56048935-56265857	WT	OHT	OK	5.99322	2.89483	-1.04985	-3.26936	5e-05	0.00179467	yes
Rnf125	Rnf125	Rnf125	chr18:21103125-21142349	WT	OHT	OK	15.1681	7.34018	-1.04715	-2.49695	0.0008	0.0174039	yes
Unc13a	Unc13a	Unc13a	chr8:74150611-74195656	WT	OHT	OK	1.6744	0.81246	-1.04327	-2.29665	0.00215	0.0374409	yes
4930500J02Rik	4930500J02Rik	4930500J02Rik	chr2:104399340-104411586	WT	OHT	OK	20.9369	10.1887	-1.03907	-2.34513	0.0014	0.02696	yes
Spp1	Spp1	Spp1	chr5:104864129-104870072	WT	OHT	OK	223.043	108.697	-1.03701	-3.76826	5e-05	0.00179467	yes
Fabp3	Fabp3	Fabp3	chr4:129986021-129992707	WT	OHT	OK	553.656	270.067	-1.03567	-3.70486	5e-05	0.00179467	yes
Pdgfa	Pdgfa	Pdgfa	chr5:139452928-139470907	WT	OHT	OK	32.2167	15.7271	-1.03456	-2.74265	0.0002	0.00582336	yes
Aim1l	Aim1l	Aim1l	chr4:133624366-133648419	WT	OHT	OK	3.11658	1.52236	-1.03366	-2.37703	0.00155	0.0293516	yes
Rest	Rest	Rest	chr5:77694518-77712722	WT	OHT	OK	57.6398	28.2437	-1.02914	-3.73696	5e-05	0.00179467	yes
Sall1	Sall1	Sall1	chr8:91551142-91568061	WT	OHT	OK	66.2427	32.5263	-1.02615	-3.78624	5e-05	0.00179467	yes
Trak1	Trak1	Trak1	chr9:121276075-121384036	WT	OHT	OK	14.4787	7.13056	-1.02185	-3.23953	5e-05	0.00179467	yes
Ankrd45	Ankrd45	Ankrd45	chr1:163072842-163100638	WT	OHT	OK	4.36847	2.15158	-1.02173	-2.26435	0.0024	0.0404775	yes
Pigyl	Pigyl	Pigyl	chr9:21961289-21962798	WT	OHT	OK	33.1088	16.3308	-1.01962	-2.32164	0.0019	0.0342169	yes
Trh	Trh	Trh	chr6:92192055-92194642	WT	OHT	OK	194.467	96.1501	-1.01617	-3.70227	5e-05	0.00179467	yes
Krt17	Krt17	Krt17	chr11:100117530-100122303	WT	OHT	OK	32.9219	16.2921	-1.01487	-2.95358	5e-05	0.00179467	yes
Ooep	Ooep	Ooep	chr9:78224709-78226395	WT	OHT	OK	61.6263	30.692	-1.00568	-3.06346	5e-05	0.00179467	yes
Gtsf1l	Gtsf1l	Gtsf1l	chr2:162912766-162915337	WT	OHT	OK	32.1488	16.0292	-1.00406	-2.58958	0.0004	0.0100541	yes
Dtx1	Dtx1	Dtx1	chr5:121130272-121161678	WT	OHT	OK	13.6956	6.85571	-0.998337	-2.94226	5e-05	0.00179467	yes
Tst	Tst	Tst	chr15:78229985-78236289	WT	OHT	OK	14.4123	7.21973	-0.997289	-2.26118	0.00205	0.0362017	yes
Itga9	Itga9	Itga9	chr9:118515826-118810121	WT	OHT	OK	5.064	2.53891	-0.996067	-2.7357	0.0004	0.0100541	yes
Ly6g6e	Ly6g6e	Ly6g6e	chr17:35213886-35215749	WT	OHT	OK	25.1361	12.6027	-0.99602	-2.53125	0.00055	0.0130494	yes
Nr5a2	Nr5a2	Nr5a2	chr1:138740160-138857025	WT	OHT	OK	20.627	10.37	-0.992121	-3.14983	5e-05	0.00179467	yes
Hsd17b14	Hsd17b14	Hsd17b14	chr7:52810297-52822691	WT	OHT	OK	90.8959	45.7486	-0.990488	-3.31889	5e-05	0.00179467	yes
Dnase2a	Dnase2a	Dnase2a	chr8:87432522-87435360	WT	OHT	OK	10.2009	5.14696	-0.986909	-2.22805	0.0023	0.0390989	yes
Kirrel2	Kirrel2	Kirrel2	chr7:31232784-31242534	WT	OHT	OK	9.19608	4.64626	-0.98495	-2.60595	0.00045	0.0110963	yes
Irf2bpl	Irf2bpl	Irf2bpl	chr12:88221652-88225764	WT	OHT	OK	63.1436	31.9155	-0.984381	-3.48086	5e-05	0.00179467	yes
Zfp42	Zfp42	Zfp42	chr8:44380420-44392363	WT	OHT	OK	406.524	205.553	-0.98383	-3.74958	5e-05	0.00179467	yes
Klf5	Klf5	Klf5	chr14:99697909-99712628	WT	OHT	OK	124.915	63.2328	-0.982202	-3.45426	5e-05	0.00179467	yes
C030039L03Rik	C030039L03Rik	C030039L03Rik	chr7:28459679-28491501	WT	OHT	OK	4.01299	2.0331	-0.980996	-2.33213	0.0013	0.0254792	yes
Sorbs1	Sorbs1	Sorbs1	chr19:40366529-40588302	WT	OHT	OK	8.46779	4.29491	-0.979358	-2.84126	5e-05	0.00179467	yes
Apoc1	Apoc1	Apoc1	chr7:20274829-20278007	WT	OHT	OK	58.1598	29.519	-0.978376	-2.28311	0.0023	0.0390989	yes
Khdc3	Khdc3	Khdc3	chr9:72950204-72952250	WT	OHT	OK	17.2692	8.795	-0.973449	-2.41855	0.00095	0.0200094	yes
Slc25a12	Slc25a12	Slc25a12	chr2:71112351-71205611	WT	OHT	OK	30.1194	15.3496	-0.972493	-3.10491	5e-05	0.00179467	yes
Hk1	Hk1	Hk1	chr10:61731602-61842656	WT	OHT	OK	7.80818	3.98205	-0.971474	-2.70987	0.0003	0.00802853	yes
Tead4	Tead4	Tead4	chr6:128177160-128250831	WT	OHT	OK	9.69635	4.94922	-0.970241	-2.5318	0.00065	0.0147859	yes
Aff1	Aff1	Aff1	chr5:104183180-104284341	WT	OHT	OK	9.45836	4.84981	-0.963661	-3.1111	5e-05	0.00179467	yes
Trps1	Trps1	Trps1	chr15:50486304-50721587	WT	OHT	OK	2.86869	1.47316	-0.961482	-2.52891	0.00075	0.0165939	yes
Pax6	Pax6	Pax6	chr2:105376236-105537521	WT	OHT	OK	11.2896	5.83266	-0.952763	-2.57642	0.00035	0.009099	yes
Rfx2	Rfx2	Rfx2	chr17:56915319-56970431	WT	OHT	OK	22.4426	11.5956	-0.952659	-3.01987	5e-05	0.00179467	yes
Prune	Prune	Prune	chr3:95057595-95085998	WT	OHT	OK	47.9596	24.8083	-0.950994	-3.27926	5e-05	0.00179467	yes
Rasa4	Rasa4	Rasa4	chr5:136559785-136587730	WT	OHT	OK	5.68954	2.94643	-0.949344	-2.16426	0.0028	0.0450525	yes
Slc29a1	Slc29a1	Slc29a1	chr17:45722148-45736552	WT	OHT	OK	94.8497	49.1272	-0.949121	-3.27682	5e-05	0.00179467	yes
Shmt2	Shmt2	Shmt2	chr10:126951994-126959500	WT	OHT	OK	90.9916	47.2082	-0.946696	-3.29684	5e-05	0.00179467	yes
Wdfy3	Wdfy3	Wdfy3	chr5:102261971-102498940	WT	OHT	OK	8.29641	4.31681	-0.942523	-3.16426	5e-05	0.00179467	yes
Syt7	Syt7	Syt7	chr19:10463579-10527671	WT	OHT	OK	2.77024	1.44689	-0.937061	-2.21932	0.00165	0.0308441	yes
Zfp459	Zfp459	Zfp459	chr13:67506649-67522354	WT	OHT	OK	10.762	5.69508	-0.918159	-2.50596	0.00095	0.0200094	yes
Kbtbd11	Kbtbd11	Kbtbd11	chr8:15011024-15033332	WT	OHT	OK	11.4406	6.07786	-0.912532	-2.87581	5e-05	0.00179467	yes
Prdm1	Prdm1	Prdm1	chr10:44156980-44178493	WT	OHT	OK	13.3815	7.11521	-0.911257	-2.85225	5e-05	0.00179467	yes
Gfpt2	Gfpt2	Gfpt2	chr11:49607656-49652122	WT	OHT	OK	68.919	36.6622	-0.910609	-3.24635	5e-05	0.00179467	yes
C2cd5	C2cd5	C2cd5	chr6:142959439-143048627	WT	OHT	OK	26.7972	14.2585	-0.910262	-3.04557	5e-05	0.00179467	yes
Cltb	Cltb	Cltb	chr13:54694299-54712633	WT	OHT	OK	35.2653	18.7858	-0.908606	-2.71072	0.00025	0.00691939	yes
Rasgrp2	Rasgrp2	Rasgrp2	chr19:6400582-6415216	WT	OHT	OK	16.9872	9.04958	-0.908522	-2.53262	0.0003	0.00802853	yes
Aes	Aes	Aes	chr10:81022188-81029116	WT	OHT	OK	82.8907	44.2433	-0.905752	-3.06273	5e-05	0.00179467	yes
Acsl1	Acsl1	Acsl1	chr8:47556395-47621404	WT	OHT	OK	12.8506	6.86266	-0.904992	-2.68017	0.0001	0.00323808	yes
Zc3hav1	Zc3hav1	Zc3hav1	chr6:38260496-38304603	WT	OHT	OK	7.47761	3.99613	-0.903975	-2.35305	0.00105	0.0216153	yes
St8sia1	St8sia1	St8sia1	chr6:142762750-142912972	WT	OHT	OK	5.23072	2.79679	-0.90324	-2.57588	0.0003	0.00802853	yes
Zfp57	Zfp57	Zfp57	chr17:37138107-37147674	WT	OHT	OK	132.012	70.6436	-0.902039	-3.23289	5e-05	0.00179467	yes
Renbp	Renbp	Renbp	chrX:71167459-71176189	WT	OHT	OK	89.7798	48.0841	-0.900832	-3.06102	5e-05	0.00179467	yes
Brwd1	Brwd1	Brwd1	chr16:96213698-96304035	WT	OHT	OK	44.7679	23.9872	-0.900201	-2.22163	0.00155	0.0293516	yes
Slc25a20	Slc25a20	Slc25a20	chr9:108564428-108586972	WT	OHT	OK	14.568	7.81104	-0.899221	-2.33528	0.0006	0.0139895	yes
Fbrsl1	Fbrsl1	Fbrsl1	chr5:110790770-110877522	WT	OHT	OK	16.5459	8.93126	-0.889539	-2.74965	5e-05	0.00179467	yes
Pecam1	Pecam1	Pecam1	chr11:106515531-106576595	WT	OHT	OK	16.1155	8.72552	-0.88514	-2.70226	0.00025	0.00691939	yes
Btg1	Btg1	Btg1	chr10:96079634-96085445	WT	OHT	OK	25.5661	13.85	-0.884342	-2.95532	5e-05	0.00179467	yes
Mtmr12	Mtmr12	Mtmr12	chr15:12134848-12201995	WT	OHT	OK	23.959	12.9847	-0.883761	-2.94656	5e-05	0.00179467	yes
Pros1	Pros1	Pros1	chr16:62854159-62929166	WT	OHT	OK	16.3715	8.87605	-0.883192	-2.62562	0.0004	0.0100541	yes
Zfp59	Zfp59	Zfp59	chr7:28623602-28641793	WT	OHT	OK	18.6531	10.1166	-0.882694	-2.80621	0.0001	0.00323808	yes
Gys1	Gys1	Gys1	chr7:52690208-52711987	WT	OHT	OK	15.2276	8.26794	-0.881091	-2.6882	5e-05	0.00179467	yes
Idh2	Idh2	Idh2	chr7:87239733-87260236	WT	OHT	OK	135.418	73.5528	-0.88057	-3.14383	5e-05	0.00179467	yes
Hck	Hck	Hck	chr2:152934203-152977177	WT	OHT	OK	33.3957	18.1615	-0.87878	-2.81575	5e-05	0.00179467	yes
Trib3	Trib3	Trib3	chr2:152163160-152169796	WT	OHT	OK	12.6992	6.92199	-0.875483	-2.18289	0.0022	0.0380025	yes
Tle3	Tle3	Tle3	chr9:61220172-61266304	WT	OHT	OK	36.932	20.1351	-0.875159	-3.09052	5e-05	0.00179467	yes
Csad	Csad	Csad	chr15:102007428-102019474	WT	OHT	OK	12.933	7.06036	-0.873247	-2.31823	0.0012	0.0239316	yes
Mical1	Mical1	Mical1	chr10:41196119-41206836	WT	OHT	OK	14.1357	7.72694	-0.871374	-2.65027	0.0002	0.00582336	yes
Tbc1d24	Tbc1d24	Tbc1d24	chr17:24312375-24346332	WT	OHT	OK	5.02401	2.74705	-0.870953	-2.31675	0.00135	0.0262191	yes
Jak3	Jak3	Jak3	chr8:74200281-74214476	WT	OHT	OK	13.2575	7.27251	-0.866285	-2.51681	0.00045	0.0110963	yes
Cradd	Cradd	Cradd	chr10:94637379-94786731	WT	OHT	OK	15.6552	8.59752	-0.864651	-2.25543	0.0018	0.0327564	yes
Pced1b	Pced1b	Pced1b	chr15:97074504-97216122	WT	OHT	OK	23.0048	12.6579	-0.861902	-2.4392	0.0006	0.0139895	yes
Bcat1	Bcat1	Bcat1	chr6:144942354-145024677	WT	OHT	OK	30.92	17.029	-0.860542	-3.1139	5e-05	0.00179467	yes
Gpa33	Gpa33	Gpa33	chr1:168060590-168096641	WT	OHT	OK	35.1998	19.4234	-0.857774	-2.76766	0.0001	0.00323808	yes
Etnk1	Etnk1	Etnk1	chr6:143115749-143157066	WT	OHT	OK	73.5447	40.6012	-0.857098	-3.18898	5e-05	0.00179467	yes
Smtnl2	Smtnl2	Smtnl2	chr11:72203615-72225215	WT	OHT	OK	19.704	10.8847	-0.856192	-2.53391	0.00025	0.00691939	yes
Fam129a	Fam129a	Fam129a	chr1:153418502-153566477	WT	OHT	OK	8.30918	4.59738	-0.853895	-2.37735	0.00075	0.0165939	yes
Ipmk	Ipmk	Ipmk	chr10:70810540-70848633	WT	OHT	OK	26.7438	14.8091	-0.852721	-2.91002	5e-05	0.00179467	yes
B4galnt4	B4galnt4	B4galnt4	chr7:148247172-148258018	WT	OHT	OK	16.5549	9.17344	-0.851721	-2.59096	0.00025	0.00691939	yes
Apoe	Apoe	Apoe	chr7:20281592-20284515	WT	OHT	OK	793.651	440.407	-0.849667	-3.2241	5e-05	0.00179467	yes
Dppa5a	Dppa5a	Dppa5a	chr9:78214860-78216006	WT	OHT	OK	2757.07	1530.23	-0.849385	-3.3079	5e-05	0.00179467	yes
Fbxo6	Fbxo6	Fbxo6	chr4:147519824-147526244	WT	OHT	OK	22.3174	12.4186	-0.845661	-2.18157	0.0021	0.0368168	yes
Morc1	Morc1	Morc1	chr16:48431349-48631018	WT	OHT	OK	20.2525	11.294	-0.842551	-2.66798	0.0003	0.00802853	yes
Sec14l1	Sec14l1	Sec14l1	chr11:116976485-117020582	WT	OHT	OK	62.1075	34.6388	-0.842378	-2.97165	5e-05	0.00179467	yes
Triml2	Triml2	Triml2	chr8:44268475-44279238	WT	OHT	OK	46.0184	25.6733	-0.841944	-2.68557	0.00025	0.00691939	yes
Mll3	Mll3	Mll3	chr5:24777611-25004601	WT	OHT	OK	4.40654	2.45915	-0.841488	-2.69547	0.0002	0.00582336	yes
Ano9	Ano9	Ano9	chr7:148287117-148303705	WT	OHT	OK	13.5068	7.54371	-0.840341	-2.41417	0.00055	0.0130494	yes
Ephb3	Ephb3	Ephb3	chr16:21204867-21223377	WT	OHT	OK	13.6893	7.65169	-0.839197	-2.55169	0.00045	0.0110963	yes
Sh3gl2	Sh3gl2	Sh3gl2	chr4:84851359-85035283	WT	OHT	OK	14.5008	8.11277	-0.837868	-2.38745	0.00115	0.023253	yes
Ulk1	Ulk1	Ulk1	chr5:111213507-111239100	WT	OHT	OK	74.3688	41.7069	-0.834412	-3.09538	5e-05	0.00179467	yes
Lap3	Lap3	Lap3	chr5:45884612-45903930	WT	OHT	OK	175.751	98.7111	-0.832253	-3.11679	5e-05	0.00179467	yes
Akna	Akna	Akna	chr4:63028161-63064479	WT	OHT	OK	4.45807	2.5073	-0.830287	-2.2477	0.0019	0.0342169	yes
Aplp1	Aplp1	Aplp1	chr7:31219998-31230601	WT	OHT	OK	27.6976	15.5778	-0.830267	-2.59977	0.0003	0.00802853	yes
Ass1	Ass1	Ass1	chr2:31325789-31376190	WT	OHT	OK	147.961	83.2287	-0.830066	-3.01672	5e-05	0.00179467	yes
St3gal3	St3gal3	St3gal3	chr4:117604757-117807519	WT	OHT	OK	14.0865	7.94339	-0.826485	-2.29287	0.0021	0.0368168	yes
Isoc2a	Isoc2a	Isoc2a	chr7:4828654-4847318	WT	OHT	OK	34.7555	19.6091	-0.825723	-2.28062	0.0016	0.0300638	yes
Slc25a19	Slc25a19	Slc25a19	chr11:115475494-115489609	WT	OHT	OK	11.5292	6.52911	-0.82033	-2.13683	0.00315	0.0494383	yes
Tet1	Tet1	Tet1	chr10:62267317-62342762	WT	OHT	OK	46.8722	26.5476	-0.82015	-3.07081	5e-05	0.00179467	yes
Zfp819	Zfp819	Zfp819	chr7:50862538-50873649	WT	OHT	OK	10.6797	6.04925	-0.820047	-2.17617	0.00295	0.0470088	yes
Lefty1	Lefty1	Lefty1	chr1:182865169-182868532	WT	OHT	OK	160.83	91.2291	-0.817973	-2.94903	5e-05	0.00179467	yes
Bcl3	Bcl3	Bcl3	chr7:20393810-20408104	WT	OHT	OK	42.4384	24.0996	-0.816364	-2.56605	0.00025	0.00691939	yes
Stk38	Stk38	Stk38	chr17:29107829-29144882	WT	OHT	OK	81.2554	46.1726	-0.815425	-2.96739	5e-05	0.00179467	yes
Dnajc6	Dnajc6	Dnajc6	chr4:101169252-101315404	WT	OHT	OK	16.561	9.4198	-0.814018	-2.65096	0.00015	0.00461098	yes
D230025D16Rik	D230025D16Rik	D230025D16Rik	chr8:107749087-107779053	WT	OHT	OK	37.4377	21.3004	-0.813616	-2.58673	0.00025	0.00691939	yes
E130012A19Rik	E130012A19Rik	E130012A19Rik	chr11:97488700-97491030	WT	OHT	OK	207.445	118.079	-0.812976	-3.00868	5e-05	0.00179467	yes
Slc39a4	Slc39a4	Slc39a4	chr15:76442812-76447282	WT	OHT	OK	12.1529	6.93982	-0.808328	-2.10599	0.00275	0.0444642	yes
Dnahc8	Dnahc8	Dnahc8	chr17:30763880-31012209	WT	OHT	OK	2.72147	1.55593	-0.806613	-2.37415	0.0008	0.0174039	yes
Itpr3	Itpr3	Itpr3	chr17:27194248-27259168	WT	OHT	OK	9.05088	5.17732	-0.805854	-2.62758	0.00015	0.00461098	yes
Dpp7	Dpp7	Dpp7	chr2:25207809-25211852	WT	OHT	OK	22.0134	12.5989	-0.805088	-2.23543	0.0023	0.0390989	yes
Frmd4a	Frmd4a	Frmd4a	chr2:4073908-4535089	WT	OHT	OK	5.78945	3.32176	-0.801479	-2.28395	0.0011	0.0224289	yes
Ndrg1	Ndrg1	Ndrg1	chr15:66760879-66801203	WT	OHT	OK	14.3449	8.23575	-0.80057	-2.32307	0.0009	0.019167	yes
Mif4gd	Mif4gd	Mif4gd	chr11:115469232-115474283	WT	OHT	OK	60.416	34.7313	-0.798693	-2.52725	0.00035	0.009099	yes
Tbc1d13	Tbc1d13	Tbc1d13	chr2:29989390-30007533	WT	OHT	OK	66.2505	38.1559	-0.796024	-2.85288	5e-05	0.00179467	yes
Robo1	Robo1	Robo1	chr16:72663393-73046345	WT	OHT	OK	6.96594	4.03524	-0.787663	-2.4162	0.00055	0.0130494	yes
Ptgr1	Ptgr1	Ptgr1	chr4:58978461-58999950	WT	OHT	OK	21.2049	12.3148	-0.784004	-2.29655	0.00105	0.0216153	yes
2410006H16Rik	2410006H16Rik	2410006H16Rik	chr11:62416378-62418308	WT	OHT	OK	247.855	144.059	-0.78284	-2.49001	0.0004	0.0100541	yes
Tmem64	Tmem64	Tmem64	chr4:15192966-15213900	WT	OHT	OK	42.7966	24.8893	-0.781971	-2.70579	5e-05	0.00179467	yes
Mov10	Mov10	Mov10	chr3:104597749-104621481	WT	OHT	OK	80.3744	46.7935	-0.780428	-2.84037	5e-05	0.00179467	yes
Cdk19	Cdk19	Cdk19	chr10:40069113-40203624	WT	OHT	OK	6.73813	3.94024	-0.774064	-2.13894	0.0024	0.0404775	yes
Manba	Manba	Manba	chr3:135148574-135234367	WT	OHT	OK	23.2751	13.6338	-0.771595	-2.53279	0.00035	0.009099	yes
Tnip1	Tnip1	Tnip1	chr11:54724288-54776442	WT	OHT	OK	45.0634	26.4199	-0.770331	-2.66363	0.00025	0.00691939	yes
Tmem39a	Tmem39a	Tmem39a	chr16:38558810-38592275	WT	OHT	OK	46.161	27.1588	-0.765255	-2.52208	0.0003	0.00802853	yes
Prx	Prx	Prx	chr7:28284342-28305060	WT	OHT	OK	7.93526	4.67137	-0.764432	-2.23634	0.0017	0.0313918	yes
Nanog	Nanog	Nanog	chr6:122657585-122663796	WT	OHT	OK	267.794	158.776	-0.754127	-2.78868	5e-05	0.00179467	yes
Hes1	Hes1	Hes1	chr16:30065442-30067882	WT	OHT	OK	35.698	21.2044	-0.751484	-2.14524	0.00245	0.040979	yes
Vps13d	Vps13d	Vps13d	chr4:144562524-144784908	WT	OHT	OK	3.77846	2.24464	-0.751315	-2.30055	0.0013	0.0254792	yes
Aldh2	Aldh2	Aldh2	chr5:122017695-122043833	WT	OHT	OK	176.147	104.646	-0.751262	-2.79573	0.0002	0.00582336	yes
Sat1	Sat1	Sat1	chrX:151647681-151650952	WT	OHT	OK	98.4955	58.5635	-0.750055	-2.43707	0.0008	0.0174039	yes
Celsr3	Celsr3	Celsr3	chr9:108728650-108755300	WT	OHT	OK	3.2847	1.95402	-0.749313	-2.12998	0.00275	0.0444642	yes
Acadm	Acadm	Acadm	chr3:153585316-153607607	WT	OHT	OK	73.9146	43.993	-0.748585	-2.59841	0.0002	0.00582336	yes
Zfp710	Zfp710	Zfp710	chr7:87169699-87237637	WT	OHT	OK	50.9212	30.3599	-0.746098	-2.68566	0.00035	0.009099	yes
Brca2	Brca2	Brca2	chr5:151325197-151372324	WT	OHT	OK	8.49849	5.07386	-0.744121	-2.49079	0.0005	0.0120997	yes
Hsf2bp	Hsf2bp	Hsf2bp	chr17:32081713-32171453	WT	OHT	OK	27.4011	16.3904	-0.741379	-2.36831	0.0008	0.0174039	yes
Dock1	Dock1	Dock1	chr7:141862369-142365330	WT	OHT	OK	18.6074	11.1536	-0.738371	-2.55132	0.00045	0.0110963	yes
Dock6	Dock6	Dock6	chr9:21604623-21657079	WT	OHT	OK	47.7257	28.6471	-0.736376	-2.72242	0.0002	0.00582336	yes
Tfap2c	Tfap2c	Tfap2c	chr2:172375092-172384121	WT	OHT	OK	32.4199	19.5087	-0.732761	-2.38571	0.00085	0.0183165	yes
Foxd3	Foxd3	Foxd3	chr4:99322989-99325362	WT	OHT	OK	50.2459	30.2601	-0.73159	-2.34659	0.001	0.020774	yes
Tenm4	Tenm4	Tenm4	chr7:103359146-104057064	WT	OHT	OK	6.32731	3.81225	-0.73095	-2.34264	0.00105	0.0216153	yes
Tbc1d10b	Tbc1d10b	Tbc1d10b	chr7:134340973-134351982	WT	OHT	OK	32.911	19.8377	-0.730324	-2.47145	0.0005	0.0120997	yes
Stag3	Stag3	Stag3	chr5:138721736-138753621	WT	OHT	OK	12.2969	7.42497	-0.727832	-2.23512	0.0016	0.0300638	yes
Tns3	Tns3	Tns3	chr11:8331654-8564538	WT	OHT	OK	49.1037	29.6609	-0.727268	-2.71128	0.0001	0.00323808	yes
Tiam1	Tiam1	Tiam1	chr16:89787355-89974944	WT	OHT	OK	13.1639	8.0178	-0.715305	-2.30616	0.0011	0.0224289	yes
Ldb1	Ldb1	Ldb1	chr19:46107090-46119701	WT	OHT	OK	117.462	71.8525	-0.709085	-2.58255	0.0003	0.00802853	yes
Ttc39b	Ttc39b	Ttc39b	chr4:82866204-82970093	WT	OHT	OK	13.6211	8.33235	-0.709052	-2.38555	0.0005	0.0120997	yes
Neat1	Neat1	Neat1	chr19:5842301-5845478	WT	OHT	OK	46.7317	28.607	-0.708036	-2.4459	0.0005	0.0120997	yes
Gm7367	Gm7367	Gm7367	chr11:116295407-116300391	WT	OHT	OK	160.888	98.5452	-0.707198	-2.21678	0.001	0.020774	yes
Gltscr1l	Gltscr1l	Gltscr1l	chr17:46935064-46968362	WT	OHT	OK	25.7623	15.7891	-0.706329	-2.48903	0.00035	0.009099	yes
Hook2	Hook2	Hook2	chr8:87514493-87527263	WT	OHT	OK	40.8335	25.0438	-0.705296	-2.40409	0.00065	0.0147859	yes
Zbtb44	Zbtb44	Zbtb44	chr9:30838228-30883470	WT	OHT	OK	30.0597	18.4483	-0.704342	-2.5378	0.00025	0.00691939	yes
Ddx58	Ddx58	Ddx58	chr4:40150809-40186858	WT	OHT	OK	13.4504	8.27064	-0.701581	-2.21033	0.00235	0.0399116	yes
Add3	Add3	Add3	chr19:53214934-53321889	WT	OHT	OK	17.3694	10.7636	-0.690394	-2.21821	0.0019	0.0342169	yes
Arid5b	Arid5b	Arid5b	chr10:67558340-67741474	WT	OHT	OK	33.9969	21.0927	-0.688664	-2.44073	0.0009	0.019167	yes
Zfp292	Zfp292	Zfp292	chr4:34750358-34830197	WT	OHT	OK	16.0265	9.94915	-0.687815	-2.42042	0.0007	0.0157461	yes
Usp48	Usp48	Usp48	chr4:137150103-137214452	WT	OHT	OK	60.2633	37.4598	-0.685935	-2.5496	0.00035	0.009099	yes
Nfatc2ip	Nfatc2ip	Nfatc2ip	chr7:133526367-133540251	WT	OHT	OK	46.5841	28.994	-0.684086	-2.37091	0.0007	0.0157461	yes
Ifitm1	Ifitm1	Ifitm1	chr7:148153327-148155726	WT	OHT	OK	760.776	475.69	-0.677452	-2.51718	0.0004	0.0100541	yes
Wdr62	Wdr62	Wdr62	chr7:31025156-31065440	WT	OHT	OK	13.5459	8.48773	-0.6744	-2.18544	0.00195	0.0348074	yes
Kat2b	Kat2b	Kat2b	chr17:53706295-53812046	WT	OHT	OK	27.8476	17.4926	-0.670808	-2.29706	0.00085	0.0183165	yes
Zfp36l2	Zfp36l2	Zfp36l2	chr17:84583268-84587287	WT	OHT	OK	34.5465	21.7979	-0.664346	-2.19077	0.00225	0.0386643	yes
Atg2a	Atg2a	Atg2a	chr19:6241667-6262304	WT	OHT	OK	12.5164	7.90589	-0.662824	-2.17294	0.00225	0.0386643	yes
Sun1	Sun1	Sun1	chr5:139676590-139725793	WT	OHT	OK	40.856	25.8131	-0.662444	-2.35143	0.00065	0.0147859	yes
Ogdhl	Ogdhl	Ogdhl	chr14:33135204-33161006	WT	OHT	OK	63.5665	40.3928	-0.654168	-2.37432	0.00065	0.0147859	yes
Ddah2	Ddah2	Ddah2	chr17:35195979-35199044	WT	OHT	OK	90.8963	57.8432	-0.652075	-2.15363	0.0024	0.0404775	yes
Cat	Cat	Cat	chr2:103294060-103325310	WT	OHT	OK	64.3764	40.9978	-0.650984	-2.30016	0.0016	0.0300638	yes
Mdn1	Mdn1	Mdn1	chr4:32744093-32862192	WT	OHT	OK	19.5218	12.4427	-0.649785	-2.37608	0.00075	0.0165939	yes
Il6st	Il6st	Il6st	chr13:113254277-113297068	WT	OHT	OK	19.8038	12.6381	-0.648	-2.21187	0.0014	0.02696	yes
Mllt6	Mllt6	Mllt6	chr11:97524725-97546772	WT	OHT	OK	23.3864	14.9249	-0.647945	-2.29555	0.0013	0.0254792	yes
Vat1	Vat1	Vat1	chr11:101320061-101327513	WT	OHT	OK	76.4729	48.8101	-0.64777	-2.31066	0.0009	0.019167	yes
Tnrc6c	Tnrc6c	Tnrc6c	chr11:117515602-117624753	WT	OHT	OK	10.2285	6.53573	-0.64617	-2.15667	0.0021	0.0368168	yes
Snx18	Snx18	Snx18	chr13:114382386-114408772	WT	OHT	OK	26.7266	17.1162	-0.642908	-2.1755	0.00215	0.0374409	yes
Mybl2	Mybl2	Mybl2	chr2:162880370-162910423	WT	OHT	OK	276.448	177.249	-0.641228	-2.48772	0.0007	0.0157461	yes
Ankrd10	Ankrd10	Ankrd10	chr8:11611582-11635754	WT	OHT	OK	64.3538	41.3467	-0.638253	-2.1822	0.002	0.0355256	yes
Stk35	Stk35	Stk35	chr2:129624104-129658021	WT	OHT	OK	15.3939	9.89588	-0.637456	-2.05944	0.0029	0.0463541	yes
AU018091	AU018091	AU018091	chr7:3154659-3169204	WT	OHT	OK	72.9914	46.9291	-0.637243	-2.28663	0.00125	0.024739	yes
Slc12a7	Slc12a7	Slc12a7	chr13:73901144-73954190	WT	OHT	OK	23.3561	15.036	-0.635378	-2.18201	0.0024	0.0404775	yes
Osbpl1a	Osbpl1a	Osbpl1a	chr18:12913820-13100350	WT	OHT	OK	25.5627	16.4667	-0.634489	-2.06429	0.00305	0.0482014	yes
Zfp553	Zfp553	Zfp553	chr7:134376956-134381374	WT	OHT	OK	45.883	29.5576	-0.634434	-2.18194	0.00205	0.0362017	yes
Anp32a	Anp32a	Anp32a	chr9:62189149-62226609	WT	OHT	OK	153.888	99.3392	-0.631447	-2.35276	0.0004	0.0100541	yes
Ap3b1	Ap3b1	Ap3b1	chr13:95128914-95336271	WT	OHT	OK	40.9681	26.5095	-0.627995	-2.2276	0.00165	0.0308441	yes
Kdm3b	Kdm3b	Kdm3b	chr18:34936661-34999024	WT	OHT	OK	34.1064	22.0868	-0.626859	-2.28859	0.0008	0.0174039	yes
Ctdsp2	Ctdsp2	Ctdsp2	chr10:126415772-126437031	WT	OHT	OK	64.5006	41.8361	-0.624565	-2.30606	0.0005	0.0120997	yes
Sh3d19	Sh3d19	Sh3d19	chr3:85888355-85934443	WT	OHT	OK	22.2594	14.4688	-0.621474	-2.17423	0.00225	0.0386643	yes
Wdr82	Wdr82	Wdr82	chr9:106073259-106094037	WT	OHT	OK	74.6187	48.6488	-0.617133	-2.27464	0.0018	0.0327564	yes
Atg13	Atg13	Atg13	chr2:91514768-91550749	WT	OHT	OK	33.5132	21.9264	-0.612057	-2.10085	0.00305	0.0482014	yes
Ifitm2	Ifitm2	Ifitm2	chr7:148140737-148141860	WT	OHT	OK	599.786	392.654	-0.61119	-2.2405	0.0017	0.0313918	yes
Wtap	Wtap	Wtap	chr17:13159664-13185405	WT	OHT	OK	102.659	67.2579	-0.610088	-2.09435	0.0027	0.0439094	yes
Eed	Eed	Eed	chr7:97103163-97129486	WT	OHT	OK	141.885	92.9951	-0.609494	-2.2414	0.00125	0.024739	yes
Chd2	Chd2	Chd2	chr7:80571537-80703281	WT	OHT	OK	14.8152	9.7474	-0.603993	-2.03033	0.003	0.0476387	yes
Baz2a	Baz2a	Baz2a	chr10:127529838-127566359	WT	OHT	OK	62.9699	41.6086	-0.597781	-2.27136	0.0013	0.0254792	yes
Cnot8	Cnot8	Cnot8	chr11:57917654-57932096	WT	OHT	OK	94.1434	62.4719	-0.591653	-2.10197	0.0027	0.0439094	yes
Ckb	Ckb	Ckb	chr12:112907565-112910549	WT	OHT	OK	221.598	147.318	-0.589011	-2.17909	0.0021	0.0368168	yes
Cds2	Cds2	Cds2	chr2:132088992-132137777	WT	OHT	OK	40.0799	26.7084	-0.585584	-2.16911	0.0026	0.0427029	yes
Slc25a13	Slc25a13	Slc25a13	chr6:5991217-6167173	WT	OHT	OK	66.2032	44.6705	-0.567579	-2.02521	0.0029	0.0463541	yes
Slc6a6	Slc6a6	Slc6a6	chr6:91634060-91709057	WT	OHT	OK	63.3431	42.7776	-0.566329	-2.12188	0.00295	0.0470088	yes
Mtf2	Mtf2	Mtf2	chr5:108494692-108538238	WT	OHT	OK	104.418	70.8771	-0.558973	-2.06938	0.0023	0.0390989	yes
Actb	Actb	Actb	chr5:143664794-143668403	WT	OHT	OK	925.789	1346.36	0.54031	2.12775	0.0023	0.0390989	yes
Igfbp2	Igfbp2	Igfbp2	chr1:72871053-72899045	WT	OHT	OK	231.954	340.491	0.553781	2.07385	0.00305	0.0482014	yes
Mycn	Mycn	Mycn	chr12:12942898-12948642	WT	OHT	OK	134.188	198.387	0.564063	2.13498	0.00245	0.040979	yes
Marcks	Marcks	Marcks	chr10:36853048-36858732	WT	OHT	OK	40.7656	61.6054	0.595705	2.11171	0.0025	0.0414344	yes
Wbp5	Wbp5	Wbp5	chrX:132779618-132781678	WT	OHT	OK	181.148	276.44	0.609797	2.1939	0.00155	0.0293516	yes
Pcbp4	Pcbp4	Pcbp4	chr9:106356168-106368271	WT	OHT	OK	66.2645	101.244	0.611525	2.19459	0.0017	0.0313918	yes
Slc16a3	Slc16a3	Slc16a3	chr11:120809797-120820314	WT	OHT	OK	43.4245	66.6791	0.618724	2.147	0.0015	0.0286282	yes
Lamb1	Lamb1	Lamb1	chr12:31950158-32014504	WT	OHT	OK	15.7153	24.2175	0.623877	2.17627	0.00195	0.0348074	yes
Dse	Dse	Dse	chr10:33871198-33927357	WT	OHT	OK	18.1942	28.0421	0.624114	2.12537	0.0025	0.0414344	yes
Emb	Emb	Emb	chr13:118009379-118063222	WT	OHT	OK	45.8651	70.7739	0.625821	2.21167	0.00155	0.0293516	yes
Cul4b	Cul4b	Cul4b	chrX:35884797-35929373	WT	OHT	OK	111.337	172.376	0.630617	2.43992	0.0005	0.0120997	yes
Grb10	Grb10	Grb10	chr11:11830501-11937423	WT	OHT	OK	57.8219	89.8554	0.63599	2.37976	0.00085	0.0183165	yes
Odc1	Odc1	Odc1	chr12:17551678-17558308	WT	OHT	OK	323.426	502.691	0.636236	2.47036	0.00065	0.0147859	yes
Stag2	Stag2	Stag2	chrX:39502588-39630352	WT	OHT	OK	23.298	36.2968	0.639636	2.27902	0.0011	0.0224289	yes
Ermp1	Ermp1	Ermp1	chr19:29684372-29722910	WT	OHT	OK	13.3969	20.8899	0.640906	2.15615	0.0025	0.0414344	yes
Sulf1	Sulf1	Sulf1	chr1:12682510-12850453	WT	OHT	OK	16.0529	25.134	0.646803	2.22303	0.0014	0.02696	yes
Tagln2	Tagln2	Tagln2	chr1:174430376-174437506	WT	OHT	OK	72.4041	113.404	0.647333	2.20972	0.0021	0.0368168	yes
Gpx1	Gpx1	Gpx1	chr9:108241410-108242673	WT	OHT	OK	141.96	224.774	0.662986	2.35142	0.0011	0.0224289	yes
Ldlrad3	Ldlrad3	Ldlrad3	chr2:101790357-102026534	WT	OHT	OK	16.6499	26.4423	0.667329	2.19169	0.00195	0.0348074	yes
Abcg2	Abcg2	Abcg2	chr6:58546665-58642445	WT	OHT	OK	24.8186	39.5786	0.6733	2.22824	0.00195	0.0348074	yes
Wdr1	Wdr1	Wdr1	chr5:38918051-38952834	WT	OHT	OK	29.5431	47.37	0.681153	2.35509	0.00065	0.0147859	yes
Tro	Tro	Tro	chrX:147079845-147091979	WT	OHT	OK	6.55035	10.5551	0.68829	2.21261	0.0017	0.0313918	yes
Rap2b	Rap2b	Rap2b	chr3:61168428-61172625	WT	OHT	OK	11.7175	18.943	0.692999	2.19716	0.00245	0.040979	yes
Klhl9	Klhl9	Klhl9	chr4:88364195-88368412	WT	OHT	OK	8.65017	14.02	0.696691	2.09058	0.00275	0.0444642	yes
Tmem63b	Tmem63b	Tmem63b	chr17:45797125-45823167	WT	OHT	OK	17.2795	28.114	0.702225	2.32433	0.0011	0.0224289	yes
Tceal8	Tceal8	Tceal8	chrX:132703522-132706790	WT	OHT	OK	44.0776	71.7688	0.703311	2.44789	0.0003	0.00802853	yes
Tmem55a	Tmem55a	Tmem55a	chr4:14791365-14842407	WT	OHT	OK	28.8051	46.9632	0.705205	2.31591	0.0013	0.0254792	yes
Rras2	Rras2	Rras2	chr7:121190295-121261295	WT	OHT	OK	28.4703	46.4883	0.70741	2.30188	0.0008	0.0174039	yes
Apaf1	Apaf1	Apaf1	chr10:90452055-90545488	WT	OHT	OK	9.37542	15.3127	0.707771	2.30521	0.0012	0.0239316	yes
Klhl13	Klhl13	Klhl13	chrX:22796396-22942179	WT	OHT	OK	63.0083	102.993	0.708938	2.62193	0.0004	0.0100541	yes
Pi4k2b	Pi4k2b	Pi4k2b	chr5:53132812-53160579	WT	OHT	OK	16.4186	26.8736	0.710862	2.28631	0.00105	0.0216153	yes
Fam43a	Fam43a	Fam43a	chr16:30599808-30602883	WT	OHT	OK	12.0881	19.857	0.716054	2.15914	0.00245	0.040979	yes
Myh10	Myh10	Myh10	chr11:68505416-68630126	WT	OHT	OK	12.7041	20.88	0.716835	2.54848	0.0002	0.00582336	yes
Basp1	Basp1	Basp1	chr15:25293031-25343519	WT	OHT	OK	82.7101	136.041	0.717902	2.5713	0.00045	0.0110963	yes
Vcl	Vcl	Vcl	chr14:21748654-21852895	WT	OHT	OK	28.0559	46.1487	0.717986	2.57432	0.0002	0.00582336	yes
Cpt1c	Cpt1c	Cpt1c	chr7:52214741-52230221	WT	OHT	OK	10.796	17.7652	0.718562	2.15259	0.0025	0.0414344	yes
Bbx	Bbx	Bbx	chr16:50191956-50432502	WT	OHT	OK	5.84896	9.62793	0.719045	2.3511	0.0012	0.0239316	yes
S100a10	S100a10	S100a10	chr3:93359038-93368567	WT	OHT	OK	97.1465	160.35	0.722988	2.31063	0.0016	0.0300638	yes
Folr1	Folr1	Folr1	chr7:109006844-109019302	WT	OHT	OK	19.6806	32.5132	0.724254	2.1047	0.0027	0.0439094	yes
Pkp2	Pkp2	Pkp2	chr16:16213437-16272805	WT	OHT	OK	17.8053	29.698	0.738056	2.42417	0.0005	0.0120997	yes
Msn	Msn	Msn	chrX:93291383-93363892	WT	OHT	OK	43.172	72.2527	0.742955	2.72469	5e-05	0.00179467	yes
Adk	Adk	Adk	chr14:21871795-22267791	WT	OHT	OK	67.6475	113.289	0.743894	2.6385	0.00015	0.00461098	yes
Flnb	Flnb	Flnb	chr14:8650470-8784101	WT	OHT	OK	25.7068	43.1415	0.746928	2.75353	0.0003	0.00802853	yes
Ptk7	Ptk7	Ptk7	chr17:46701399-46766453	WT	OHT	OK	27.8051	46.6638	0.746957	2.67903	5e-05	0.00179467	yes
Shroom2	Shroom2	Shroom2	chrX:149044051-149204004	WT	OHT	OK	6.78736	11.3991	0.747998	2.46067	0.0009	0.019167	yes
Myl6	Myl6	Myl6	chr10:127927916-127930881	WT	OHT	OK	337.077	567.339	0.751133	2.72857	0.0002	0.00582336	yes
Dapk3	Dapk3	Dapk3	chr10:80645751-80655942	WT	OHT	OK	28.6041	48.315	0.75625	2.36216	0.00075	0.0165939	yes
Flna	Flna	Flna	chrX:71468799-71491873	WT	OHT	OK	63.4376	107.211	0.757037	2.92469	5e-05	0.00179467	yes
Smarca1	Smarca1	Smarca1	chrX:45162546-45245729	WT	OHT	OK	4.9558	8.37671	0.757266	2.12614	0.0025	0.0414344	yes
Obsl1	Obsl1	Obsl1	chr1:75482399-75503027	WT	OHT	OK	5.40509	9.17808	0.763874	2.31299	0.00115	0.023253	yes
Bex1	Bex1	Bex1	chrX:132748510-132750052	WT	OHT	OK	216.565	367.814	0.764173	2.78352	0.0001	0.00323808	yes
B3gnt5	B3gnt5	B3gnt5	chr16:19760326-19772846	WT	OHT	OK	7.43797	12.6618	0.767501	2.3069	0.0011	0.0224289	yes
Arl8a	Arl8a	Arl8a	chr1:137043410-137052845	WT	OHT	OK	17.3387	29.5361	0.768484	2.30001	0.00145	0.0278492	yes
Igf1r	Igf1r	Igf1r	chr7:75097142-75378553	WT	OHT	OK	2.78524	4.75533	0.771744	2.36039	0.00085	0.0183165	yes
Sdc1	Sdc1	Sdc1	chr12:8778201-8800493	WT	OHT	OK	8.732	14.9349	0.774307	2.25828	0.0014	0.02696	yes
Bcl2l11	Bcl2l11	Bcl2l11	chr2:127951773-127988283	WT	OHT	OK	10.8692	18.6067	0.775579	2.49049	0.00025	0.00691939	yes
Ccng1	Ccng1	Ccng1	chr11:40562053-40568788	WT	OHT	OK	78.3011	134.053	0.775695	2.90471	5e-05	0.00179467	yes
Syde2	Syde2	Syde2	chr3:145650833-145684684	WT	OHT	OK	3.99481	6.84913	0.777794	2.19224	0.00215	0.0374409	yes
Bnip2	Bnip2	Bnip2	chr9:69837272-69859466	WT	OHT	OK	9.25754	15.8822	0.778713	2.54442	0.00065	0.0147859	yes
Armcx1	Armcx1	Armcx1	chrX:131252476-131256451	WT	OHT	OK	19.6	33.6421	0.779413	2.488	0.00055	0.0130494	yes
Fyn	Fyn	Fyn	chr10:39089604-39285180	WT	OHT	OK	5.7506	9.89315	0.782718	2.17031	0.0024	0.0404775	yes
Kremen1	Kremen1	Kremen1	chr11:5091555-5161613	WT	OHT	OK	4.31347	7.44497	0.787418	2.23874	0.0014	0.02696	yes
Myl12a	Myl12a	Myl12a	chr17:71343132-71351873	WT	OHT	OK	127.342	220.065	0.78922	2.87052	5e-05	0.00179467	yes
2003-09-01	2003-09-01	2003-09-01	chr15:82105364-82124872	WT	OHT	OK	4.80183	8.30329	0.7901	2.25054	0.0018	0.0327564	yes
Dstn	Dstn	Dstn	chr2:143741066-143769060	WT	OHT	OK	220.84	382.232	0.79145	3.0059	0.0001	0.00323808	yes
Lmo7	Lmo7	Lmo7	chr14:102129144-102333910	WT	OHT	OK	2.83665	4.91072	0.791747	2.19552	0.00225	0.0386643	yes
Nefl	Nefl	Nefl	chr14:68701940-68705794	WT	OHT	OK	9.55407	16.56	0.793518	2.17826	0.00215	0.0374409	yes
Hmgn5	Hmgn5	Hmgn5	chrX:106199875-106208719	WT	OHT	OK	23.4909	40.7974	0.796373	2.67589	0.00015	0.00461098	yes
Ddah1	Ddah1	Ddah1	chr3:145421655-145557241	WT	OHT	OK	15.5847	27.1583	0.801257	2.58793	0.0005	0.0120997	yes
Akt3	Akt3	Akt3	chr1:178952245-179178898	WT	OHT	OK	3.36195	5.86092	0.801826	2.12914	0.00255	0.0420144	yes
Maged2	Maged2	Maged2	chrX:147240963-147248882	WT	OHT	OK	8.38059	14.6242	0.803235	2.21898	0.00205	0.0362017	yes
Carhsp1	Carhsp1	Carhsp1	chr16:8658679-8672246	WT	OHT	OK	17.7211	30.9614	0.805001	2.61559	0.00045	0.0110963	yes
Rhou	Rhou	Rhou	chr8:126177828-126187780	WT	OHT	OK	4.99953	8.73885	0.805651	2.11831	0.0028	0.0450525	yes
Dusp9	Dusp9	Dusp9	chrX:70884779-70888853	WT	OHT	OK	18.3279	32.1343	0.810074	2.62456	0.00025	0.00691939	yes
Hip1	Hip1	Hip1	chr5:135882387-136020992	WT	OHT	OK	5.26511	9.23623	0.81084	2.60868	0.0003	0.00802853	yes
Prrg4	Prrg4	Prrg4	chr2:104670897-104690007	WT	OHT	OK	6.00278	10.5418	0.812422	2.17793	0.00275	0.0444642	yes
Dusp1	Dusp1	Dusp1	chr17:26642535-26645417	WT	OHT	OK	18.7792	33.2128	0.822598	2.4212	0.00055	0.0130494	yes
Sepw1	Sepw1	Sepw1	chr7:16502556-16507720	WT	OHT	OK	43.8974	77.6376	0.822621	2.38483	0.0013	0.0254792	yes
Tspan5	Tspan5	Tspan5	chr3:138405158-138567388	WT	OHT	OK	11.2995	20.0422	0.826783	2.49165	0.0005	0.0120997	yes
Stk17b	Stk17b	Stk17b	chr1:53812355-53842059	WT	OHT	OK	13.2235	23.4979	0.829426	2.62401	0.0002	0.00582336	yes
Stmn2	Stmn2	Stmn2	chr3:8509526-8561604	WT	OHT	OK	72.0251	128.071	0.830374	2.96681	5e-05	0.00179467	yes
Plaur	Plaur	Plaur	chr7:25247518-25260892	WT	OHT	OK	12.8379	22.8394	0.831116	2.12104	0.0022	0.0380025	yes
Rap1gds1	Rap1gds1	Rap1gds1	chr3:138588869-138738163	WT	OHT	OK	16.1975	28.8857	0.834586	2.79366	0.0001	0.00323808	yes
Slc16a6	Slc16a6	Slc16a6	chr11:109301391-109434643	WT	OHT	OK	3.90545	6.96566	0.83477	2.14723	0.00255	0.0420144	yes
Ppp3ca	Ppp3ca	Ppp3ca	chr3:136333733-136598743	WT	OHT	OK	7.46099	13.3156	0.835678	2.23642	0.0017	0.0313918	yes
Glipr2	Glipr2	Glipr2	chr4:43970573-43991990	WT	OHT	OK	18.5349	33.1009	0.836627	2.51345	0.00065	0.0147859	yes
Rhobtb3	Rhobtb3	Rhobtb3	chr13:76006984-76081272	WT	OHT	OK	4.32631	7.72799	0.836956	2.29569	0.0014	0.02696	yes
Lad1	Lad1	Lad1	chr1:137715174-137729918	WT	OHT	OK	7.32563	13.0911	0.837562	2.42307	0.00055	0.0130494	yes
Cyfip2	Cyfip2	Cyfip2	chr11:46007350-46126361	WT	OHT	OK	6.92026	12.3796	0.839068	2.67235	0.0001	0.00323808	yes
Rragd	Rragd	Rragd	chr4:33069972-33109155	WT	OHT	OK	7.92304	14.1921	0.840966	2.64354	0.0003	0.00802853	yes
Otx2	Otx2	Otx2	chr14:49277858-49282547	WT	OHT	OK	17.598	31.5634	0.842842	2.52321	0.00055	0.0130494	yes
Spint1	Spint1	Spint1	chr2:119063095-119075249	WT	OHT	OK	13.7641	24.7201	0.844771	2.56239	0.00055	0.0130494	yes
Crmp1	Crmp1	Crmp1	chr5:37633296-37683402	WT	OHT	OK	26.8598	48.2693	0.845656	2.90917	5e-05	0.00179467	yes
Map4k5	Map4k5	Map4k5	chr12:70847834-71087989	WT	OHT	OK	10.8739	19.5955	0.849649	2.17066	0.0025	0.0414344	yes
Dcaf12l1	Dcaf12l1	Dcaf12l1	chrX:42139743-42143374	WT	OHT	OK	21.5691	38.9074	0.851077	2.85853	5e-05	0.00179467	yes
Gm10664	Gm10664	Gm10664	chr8:67552315-67561235	WT	OHT	OK	90.1845	162.731	0.851535	2.9108	0.00015	0.00461098	yes
Phlda3	Phlda3	Phlda3	chr1:137662661-137665711	WT	OHT	OK	24.6984	44.5757	0.851838	2.57291	0.00025	0.00691939	yes
Gyg	Gyg	Gyg	chr3:20021969-20054995	WT	OHT	OK	9.57053	17.2872	0.853029	2.25925	0.0017	0.0313918	yes
Itgb1	Itgb1	Itgb1	chr8:131209553-131257479	WT	OHT	OK	50.3496	91.2855	0.858406	3.16562	5e-05	0.00179467	yes
Id2	Id2	Id2	chr12:25778663-25780957	WT	OHT	OK	39.6625	71.9136	0.85849	2.69824	0.00025	0.00691939	yes
Mapkapk2	Mapkapk2	Mapkapk2	chr1:132950280-132994120	WT	OHT	OK	12.7193	23.0809	0.859676	2.61141	0.0002	0.00582336	yes
Smim13	Smim13	Smim13	chr13:41345212-41371946	WT	OHT	OK	4.13811	7.5109	0.860013	2.2192	0.0018	0.0327564	yes
Ahr	Ahr	Ahr	chr12:36182650-36219661	WT	OHT	OK	2.61987	4.76022	0.861531	2.18563	0.00305	0.0482014	yes
Rlim	Rlim	Rlim	chrX:101152505-101176623	WT	OHT	OK	21.2051	38.5879	0.863733	3.11116	5e-05	0.00179467	yes
Pitpnm2	Pitpnm2	Pitpnm2	chr5:124568698-124666427	WT	OHT	OK	2.19302	3.99708	0.866023	2.26915	0.00125	0.024739	yes
Serping1	Serping1	Serping1	chr2:84605516-84615586	WT	OHT	OK	10.1421	18.5043	0.867508	2.36919	0.0012	0.0239316	yes
Slc43a1	Slc43a1	Slc43a1	chr2:84679564-84703743	WT	OHT	OK	5.0063	9.13729	0.868023	2.12633	0.0027	0.0439094	yes
Inadl	Inadl	Inadl	chr4:98062516-98386294	WT	OHT	OK	5.60865	10.2643	0.871902	2.3958	0.00055	0.0130494	yes
Amfr	Amfr	Amfr	chr8:96495487-96536540	WT	OHT	OK	7.79253	14.2695	0.872776	2.54074	0.0005	0.0120997	yes
Dusp6	Dusp6	Dusp6	chr10:98725864-98730123	WT	OHT	OK	29.4483	53.9505	0.873455	2.96608	5e-05	0.00179467	yes
Myb	Myb	Myb	chr10:20844735-20880790	WT	OHT	OK	5.96656	10.9418	0.874876	2.44184	0.0005	0.0120997	yes
Micall1	Micall1	Micall1	chr15:78939412-78971681	WT	OHT	OK	1.62044	2.97174	0.874921	2.122	0.0031	0.0488431	yes
Psme2	Psme2	Psme2	chr14:56206276-56209938	WT	OHT	OK	19.2884	35.3902	0.875616	2.40766	0.001	0.020774	yes
Dock11	Dock11	Dock11	chrX:33428826-33616557	WT	OHT	OK	5.605	10.2858	0.875865	2.75367	0.0002	0.00582336	yes
St14	St14	St14	chr9:30896174-30939384	WT	OHT	OK	16.7783	30.8424	0.87832	2.98021	5e-05	0.00179467	yes
Tuba1a	Tuba1a	Tuba1a	chr15:98780277-98783932	WT	OHT	OK	210.12	387.654	0.883556	3.33877	5e-05	0.00179467	yes
Rhob	Rhob	Rhob	chr12:8504564-8506791	WT	OHT	OK	10.4204	19.229	0.883879	2.43359	0.0006	0.0139895	yes
Lzts2	Lzts2	Lzts2	chr19:45089665-45120262	WT	OHT	OK	16.8023	31.0132	0.88422	2.82952	5e-05	0.00179467	yes
H2-K1	H2-K1	H2-K1	chr17:34132956-34137278	WT	OHT	OK	9.02115	16.6727	0.886105	2.34554	0.00065	0.0147859	yes
Pls3	Pls3	Pls3	chrX:73030992-73120509	WT	OHT	OK	17.9709	33.2196	0.886376	2.93156	5e-05	0.00179467	yes
Srf	Srf	Srf	chr17:46683787-46693111	WT	OHT	OK	11.3872	21.1253	0.891562	2.85233	0.00015	0.00461098	yes
Plin2	Plin2	Plin2	chr4:86302468-86315963	WT	OHT	OK	9.81137	18.2682	0.89681	2.46578	0.0006	0.0139895	yes
Cgn	Cgn	Cgn	chr3:94563991-94590437	WT	OHT	OK	9.5695	17.8209	0.897056	2.95356	0.0001	0.00323808	yes
Abcb1b	Abcb1b	Abcb1b	chr5:8798146-8866314	WT	OHT	OK	11.9291	22.2484	0.899212	2.96047	0.00025	0.00691939	yes
Armcx4	Armcx4	Armcx4	chrX:131221057-131232311	WT	OHT	OK	4.93242	9.20291	0.899794	2.96789	0.0001	0.00323808	yes
Amotl2	Amotl2	Amotl2	chr9:102620133-102635747	WT	OHT	OK	32.1886	60.3036	0.905694	3.26134	5e-05	0.00179467	yes
Zfp36	Zfp36	Zfp36	chr7:29161802-29164247	WT	OHT	OK	17.4401	32.6854	0.906233	2.66846	0.00025	0.00691939	yes
Phc2	Phc2	Phc2	chr4:128331945-128430125	WT	OHT	OK	8.34327	15.6377	0.906343	2.57851	0.0004	0.0100541	yes
Abhd5	Abhd5	Abhd5	chr9:122260733-122290641	WT	OHT	OK	4.71255	8.83421	0.906593	2.34796	0.0013	0.0254792	yes
Id1	Id1	Id1	chr2:152562009-152563146	WT	OHT	OK	30.7721	57.6878	0.906645	2.59832	0.0002	0.00582336	yes
Bst2	Bst2	Bst2	chr8:74058160-74061336	WT	OHT	OK	43.0735	81.1003	0.912907	2.70642	0.0003	0.00802853	yes
Radil	Radil	Radil	chr5:142960794-143027031	WT	OHT	OK	4.21063	7.94693	0.916361	2.39027	0.00085	0.0183165	yes
Pphln1	Pphln1	Pphln1	chr15:93228780-93322343	WT	OHT	OK	12.0366	22.7694	0.919675	2.91103	0.00015	0.00461098	yes
Vim	Vim	Vim	chr2:13495937-13504453	WT	OHT	OK	37.2138	70.5145	0.92208	3.13519	5e-05	0.00179467	yes
Csrnp1	Csrnp1	Csrnp1	chr9:119880283-119893776	WT	OHT	OK	13.1102	24.8419	0.922088	2.87179	0.00015	0.00461098	yes
Tcfl5	Tcfl5	Tcfl5	chr2:180332926-180377396	WT	OHT	OK	24.8463	47.0919	0.922449	2.92673	5e-05	0.00179467	yes
Tagln3	Tagln3	Tagln3	chr16:45711342-45724644	WT	OHT	OK	8.46827	16.0509	0.922519	2.14876	0.00215	0.0374409	yes
Ripk4	Ripk4	Ripk4	chr16:97963548-97985362	WT	OHT	OK	3.05457	5.79036	0.922682	2.2597	0.00175	0.0321195	yes
Tmem181a	Tmem181a	Tmem181a	chr17:6270474-6305783	WT	OHT	OK	5.4645	10.3608	0.922969	2.16766	0.003	0.0476387	yes
1500009L16Rik	1500009L16Rik	1500009L16Rik	chr10:83185609-83225507	WT	OHT	OK	14.5006	27.4937	0.92299	2.35964	0.00125	0.024739	yes
Pdzd2	Pdzd2	Pdzd2	chr15:12286808-12522311	WT	OHT	OK	3.23622	6.15171	0.926676	2.99475	0.0001	0.00323808	yes
Irf1	Irf1	Irf1	chr11:53583515-53591876	WT	OHT	OK	18.8119	35.8796	0.931522	2.9832	0.0001	0.00323808	yes
Dbn1	Dbn1	Dbn1	chr13:55574788-55589437	WT	OHT	OK	10.9159	20.9749	0.94224	2.86967	5e-05	0.00179467	yes
Eid1	Eid1	Eid1	chr2:125453182-125549884	WT	OHT	OK	4.36674	8.43929	0.950564	2.20708	0.002	0.0355256	yes
Commd3	Commd3	Commd3	chr2:18594088-18597843	WT	OHT	OK	14.5787	28.2184	0.952774	2.34198	0.00125	0.024739	yes
Cachd1	Cachd1	Cachd1	chr4:100449283-100676353	WT	OHT	OK	3.78962	7.34012	0.953751	2.69493	0.0001	0.00323808	yes
Fgd5	Fgd5	Fgd5	chr6:91937103-92025999	WT	OHT	OK	1.8824	3.64628	0.953851	2.41539	0.00095	0.0200094	yes
Arhgef16	Arhgef16	Arhgef16	chr4:153652578-153674004	WT	OHT	OK	4.60361	8.935	0.956703	2.4462	0.0008	0.0174039	yes
Sesn3	Sesn3	Sesn3	chr9:14080744-14130578	WT	OHT	OK	8.88428	17.252	0.95744	2.61771	0.0002	0.00582336	yes
Trio	Trio	Trio	chr15:27660403-27955603	WT	OHT	OK	1.64745	3.19951	0.95762	2.70084	0.0004	0.0100541	yes
Plk2	Plk2	Plk2	chr13:111185251-111191051	WT	OHT	OK	16.8165	32.6769	0.958397	3.17315	5e-05	0.00179467	yes
Ptp4a3	Ptp4a3	Ptp4a3	chr15:73553574-73589196	WT	OHT	OK	13.1057	25.4681	0.958498	3.06012	5e-05	0.00179467	yes
Zdhhc15	Zdhhc15	Zdhhc15	chrX:101732308-101866403	WT	OHT	OK	2.33	4.53732	0.96151	2.38935	0.00065	0.0147859	yes
Igsf9	Igsf9	Igsf9	chr1:174412343-174429008	WT	OHT	OK	10.9218	21.3174	0.964817	3.13331	5e-05	0.00179467	yes
Actg1	Actg1	Actg1	chr11:120207003-120209798	WT	OHT	OK	927.518	1811.4	0.965655	3.75768	5e-05	0.00179467	yes
H2-D1	H2-D1	H2-D1	chr17:35400038-35462354	WT	OHT	OK	5.23158	10.2403	0.968942	2.25641	0.0019	0.0342169	yes
Spire1	Spire1	Spire1	chr18:67647862-67712375	WT	OHT	OK	7.68408	15.0471	0.969545	3.03931	5e-05	0.00179467	yes
Plcg2	Plcg2	Plcg2	chr8:120022190-120159042	WT	OHT	OK	8.91428	17.4907	0.972397	3.12292	5e-05	0.00179467	yes
Nav1	Nav1	Nav1	chr1:137331156-137481932	WT	OHT	OK	1.35695	2.6733	0.978251	2.69949	5e-05	0.00179467	yes
Slc43a2	Slc43a2	Slc43a2	chr11:75345195-75391074	WT	OHT	OK	2.46516	4.86399	0.980461	2.67987	0.0002	0.00582336	yes
Ndn	Ndn	Ndn	chr7:69493162-69494813	WT	OHT	OK	7.41673	14.6859	0.985574	2.40752	0.00085	0.0183165	yes
Jag2	Jag2	Jag2	chr12:114146800-114167706	WT	OHT	OK	9.19291	18.2252	0.987344	3.07355	5e-05	0.00179467	yes
2900011O08Rik	2900011O08Rik	2900011O08Rik	chr16:13981794-14101587	WT	OHT	OK	12.9063	25.5915	0.987584	2.98919	5e-05	0.00179467	yes
Cd276	Cd276	Cd276	chr9:58372106-58388747	WT	OHT	OK	11.4384	22.7957	0.994883	3.12085	5e-05	0.00179467	yes
Naprt1	Naprt1	Naprt1	chr15:75721393-75724911	WT	OHT	OK	7.46439	14.8908	0.996327	2.49066	0.0008	0.0174039	yes
Crip2	Crip2	Crip2	chr12:114378446-114383717	WT	OHT	OK	33.7168	67.3637	0.998504	3.20155	5e-05	0.00179467	yes
Kitl	Kitl	Kitl	chr10:99478457-99563046	WT	OHT	OK	1.65336	3.30777	1.00046	2.26513	0.0022	0.0380025	yes
Fmnl2	Fmnl2	Fmnl2	chr2:52716901-52993236	WT	OHT	OK	9.17697	18.4101	1.00441	3.33699	5e-05	0.00179467	yes
Tmem106a	Tmem106a	Tmem106a	chr11:101443555-101453099	WT	OHT	OK	3.0122	6.08241	1.01382	2.1897	0.0024	0.0404775	yes
Slc7a7	Slc7a7	Slc7a7	chr14:54980524-55036539	WT	OHT	OK	21.5617	43.5542	1.01434	2.5124	0.00055	0.0130494	yes
Mpdz	Mpdz	Mpdz	chr4:80924403-81088709	WT	OHT	OK	2.43001	4.91279	1.01558	2.85946	0.0001	0.00323808	yes
Fgfr2	Fgfr2	Fgfr2	chr7:137305964-137410322	WT	OHT	OK	4.42155	8.94673	1.01681	2.89675	0.00015	0.00461098	yes
Arrb1	Arrb1	Arrb1	chr7:106683995-106755281	WT	OHT	OK	2.97744	6.04296	1.02118	2.99872	5e-05	0.00179467	yes
Slc2a1	Slc2a1	Slc2a1	chr4:118781349-118809934	WT	OHT	OK	184.831	375.543	1.02277	3.91383	5e-05	0.00179467	yes
Trim12c	Trim12c	Trim12c	chr7:111487267-111501872	WT	OHT	OK	4.90485	9.97064	1.02348	2.82084	0.0002	0.00582336	yes
Nrep	Nrep	Nrep	chr18:33596672-33623683	WT	OHT	OK	5.76687	11.7261	1.02386	2.46971	0.00075	0.0165939	yes
Cacna1b	Cacna1b	Cacna1b	chr2:24461894-24618672	WT	OHT	OK	0.840704	1.71288	1.02676	2.22773	0.0028	0.0450525	yes
Notch3	Notch3	Notch3	chr17:32257837-32303797	WT	OHT	OK	12.2959	25.1781	1.034	3.61721	5e-05	0.00179467	yes
Ssbp3	Ssbp3	Ssbp3	chr4:106584074-106722299	WT	OHT	OK	30.5595	62.7811	1.03871	3.63729	5e-05	0.00179467	yes
App	App	App	chr16:84954680-85173952	WT	OHT	OK	7.35861	15.1783	1.04451	3.0105	5e-05	0.00179467	yes
Myo1c	Myo1c	Myo1c	chr11:75465010-75488136	WT	OHT	OK	20.0264	41.3674	1.04659	3.74644	5e-05	0.00179467	yes
Itm2c	Itm2c	Itm2c	chr1:87791084-87805273	WT	OHT	OK	8.27176	17.106	1.04824	2.8394	0.0001	0.00323808	yes
Kcnk1	Kcnk1	Kcnk1	chr8:128519001-128554585	WT	OHT	OK	14.5428	30.0854	1.04876	3.1471	5e-05	0.00179467	yes
Abracl	Abracl	Abracl	chr10:17731066-17743058	WT	OHT	OK	21.458	44.4249	1.04985	2.70133	0.00035	0.009099	yes
Tmem47	Tmem47	Tmem47	chrX:78315982-78343214	WT	OHT	OK	16.0211	33.1737	1.05007	3.44993	5e-05	0.00179467	yes
Dcxr	Dcxr	Dcxr	chr11:120586686-120588595	WT	OHT	OK	11.9838	24.8482	1.05206	2.55265	0.0004	0.0100541	yes
Tapbp	Tapbp	Tapbp	chr17:34056422-34066235	WT	OHT	OK	8.05963	16.742	1.05469	2.99238	5e-05	0.00179467	yes
Lpcat4	Lpcat4	Lpcat4	chr2:112079997-112087268	WT	OHT	OK	7.03183	14.6072	1.05471	2.66217	0.0002	0.00582336	yes
Capg	Capg	Capg	chr6:72494384-72512977	WT	OHT	OK	10.1858	21.1635	1.05502	2.7123	0.0004	0.0100541	yes
Parp12	Parp12	Parp12	chr6:39036410-39068348	WT	OHT	OK	4.91324	10.2602	1.06231	2.80755	0.0003	0.00802853	yes
Spink3	Spink3	Spink3	chr18:43887722-43896891	WT	OHT	OK	24.8844	52.0104	1.06356	2.16193	0.003	0.0476387	yes
Vsig10	Vsig10	Vsig10	chr5:117769274-117805015	WT	OHT	OK	2.88343	6.04736	1.06852	2.69094	0.0002	0.00582336	yes
Prps2	Prps2	Prps2	chrX:163784264-163820631	WT	OHT	OK	12.2671	25.7512	1.06985	3.42344	5e-05	0.00179467	yes
Ocln	Ocln	Ocln	chr13:101267321-101322453	WT	OHT	OK	2.17435	4.56627	1.07043	2.32425	0.00105	0.0216153	yes
Kif21a	Kif21a	Kif21a	chr15:90763706-90880379	WT	OHT	OK	1.94449	4.09654	1.07501	2.76171	0.0001	0.00323808	yes
Smim3	Smim3	Smim3	chr18:60633844-60661637	WT	OHT	OK	3.1693	6.67726	1.07509	2.19486	0.0031	0.0488431	yes
Frmd4b	Frmd4b	Frmd4b	chr6:97236860-97567651	WT	OHT	OK	7.05045	14.8729	1.0769	3.43926	5e-05	0.00179467	yes
Col4a1	Col4a1	Col4a1	chr8:11198422-11312826	WT	OHT	OK	2.5188	5.33116	1.08171	3.01239	0.0001	0.00323808	yes
Dusp3	Dusp3	Dusp3	chr11:101832457-101846105	WT	OHT	OK	4.77791	10.1212	1.08292	3.06238	5e-05	0.00179467	yes
Nudt11	Nudt11	Nudt11	chrX:5624624-5631869	WT	OHT	OK	2.7417	5.80852	1.0831	2.20452	0.0022	0.0380025	yes
Acsl4	Acsl4	Acsl4	chrX:138752535-138825078	WT	OHT	OK	10.0524	21.3018	1.08344	3.52027	5e-05	0.00179467	yes
Rab25	Rab25	Rab25	chr3:88345950-88352201	WT	OHT	OK	5.82015	12.3396	1.08417	2.24847	0.0018	0.0327564	yes
Plekhg2	Plekhg2	Plekhg2	chr7:29144622-29157681	WT	OHT	OK	5.46461	11.6221	1.08868	3.29335	5e-05	0.00179467	yes
Ube2e2	Ube2e2	Ube2e2	chr14:19406090-19726141	WT	OHT	OK	4.47436	9.53908	1.09217	2.25466	0.00245	0.040979	yes
Steap1	Steap1	Steap1	chr5:5736321-5749317	WT	OHT	OK	5.55095	11.853	1.09445	2.29576	0.0017	0.0313918	yes
Tspan9	Tspan9	Tspan9	chr6:127911417-128093596	WT	OHT	OK	6.87717	14.6877	1.09472	3.24958	0.0001	0.00323808	yes
Map6	Map6	Map6	chr7:106415956-106485647	WT	OHT	OK	2.55174	5.46459	1.09863	2.4489	0.00065	0.0147859	yes
Slc1a3	Slc1a3	Slc1a3	chr15:8584123-8660807	WT	OHT	OK	5.26499	11.2878	1.10026	3.19953	5e-05	0.00179467	yes
Klf6	Klf6	Klf6	chr13:5860734-5869639	WT	OHT	OK	21.421	45.9543	1.10118	3.8225	5e-05	0.00179467	yes
Tspan2	Tspan2	Tspan2	chr3:102524153-102576233	WT	OHT	OK	2.31929	4.98381	1.10357	2.56013	0.0005	0.0120997	yes
Vamp8	Vamp8	Vamp8	chr6:72335214-72340661	WT	OHT	OK	6.41743	13.8255	1.10726	2.22783	0.00175	0.0321195	yes
Dapk1	Dapk1	Dapk1	chr13:60703307-60864547	WT	OHT	OK	5.86114	12.6342	1.10808	3.46874	5e-05	0.00179467	yes
Arhgdig	Arhgdig	Arhgdig	chr17:26336127-26338295	WT	OHT	OK	6.78931	14.6462	1.10919	2.43452	0.0013	0.0254792	yes
Yaf2	Yaf2	Yaf2	chr15:93114263-93167366	WT	OHT	OK	3.32277	7.18312	1.11223	2.33683	0.0015	0.0286282	yes
Ramp3	Ramp3	Ramp3	chr11:6550150-6577478	WT	OHT	OK	10.6793	23.1052	1.11341	2.77354	0.0002	0.00582336	yes
Nhs	Nhs	Nhs	chrX:158274199-158597722	WT	OHT	OK	0.98722	2.13836	1.11506	2.38455	0.0016	0.0300638	yes
Ptrf	Ptrf	Ptrf	chr11:100818050-100831931	WT	OHT	OK	8.62012	18.6859	1.11617	3.29137	5e-05	0.00179467	yes
Lfng	Lfng	Lfng	chr5:141083294-141091499	WT	OHT	OK	4.73358	10.3079	1.12274	2.6796	0.00035	0.009099	yes
Acsl5	Acsl5	Acsl5	chr19:55327858-55371118	WT	OHT	OK	5.50341	11.9912	1.12357	3.14428	5e-05	0.00179467	yes
Cdkn1c	Cdkn1c	Cdkn1c	chr7:150644243-150646955	WT	OHT	OK	18.012	39.2745	1.12463	3.43271	5e-05	0.00179467	yes
Rhbdf1	Rhbdf1	Rhbdf1	chr11:32109584-32122293	WT	OHT	OK	7.35472	16.0969	1.13004	3.18922	5e-05	0.00179467	yes
Epdr1	Epdr1	Epdr1	chr13:19683576-19711699	WT	OHT	OK	3.41052	7.46914	1.13095	2.51449	0.0004	0.0100541	yes
Fzd2	Fzd2	Fzd2	chr11:102465744-102469372	WT	OHT	OK	5.75337	12.6676	1.13866	3.04435	5e-05	0.00179467	yes
Arap2	Arap2	Arap2	chr5:62993684-63157416	WT	OHT	OK	2.36722	5.2283	1.14315	3.17707	5e-05	0.00179467	yes
Limd2	Limd2	Limd2	chr11:106017569-106021456	WT	OHT	OK	6.99585	15.4545	1.14345	3.26005	5e-05	0.00179467	yes
Tpm2	Tpm2	Tpm2	chr4:43527583-43536260	WT	OHT	OK	4.04677	8.94071	1.14362	2.71987	0.00015	0.00461098	yes
Myadm	Myadm	Myadm	chr7:3289038-3299350	WT	OHT	OK	24.6259	54.5188	1.14658	3.76313	5e-05	0.00179467	yes
Bcar1	Bcar1	Bcar1	chr8:114234374-114267749	WT	OHT	OK	22.6706	50.3515	1.15122	3.94576	5e-05	0.00179467	yes
Shroom3	Shroom3	Shroom3	chr5:93112460-93394785	WT	OHT	OK	7.87276	17.4859	1.15125	3.89497	5e-05	0.00179467	yes
Lrrfip1	Lrrfip1	Lrrfip1	chr1:92895303-93025521	WT	OHT	OK	5.32508	11.8284	1.15138	3.13426	5e-05	0.00179467	yes
Sepp1	Sepp1	Sepp1	chr15:3220766-3230508	WT	OHT	OK	9.02883	20.1025	1.15476	3.12558	5e-05	0.00179467	yes
Bcorl1	Bcorl1	Bcorl1	chrX:45694534-45759905	WT	OHT	OK	0.717907	1.60019	1.15637	2.33143	0.0022	0.0380025	yes
Mpped2	Mpped2	Mpped2	chr2:106533615-106708517	WT	OHT	OK	2.12047	4.72826	1.15693	2.31723	0.00135	0.0262191	yes
Spats2l	Spats2l	Spats2l	chr1:57831704-58005241	WT	OHT	OK	1.13658	2.5396	1.15991	2.21298	0.00305	0.0482014	yes
Gadd45b	Gadd45b	Gadd45b	chr10:80392835-80394949	WT	OHT	OK	9.98179	22.3438	1.1625	2.92444	0.0001	0.00323808	yes
Arhgef5	Arhgef5	Arhgef5	chr6:43215642-43239319	WT	OHT	OK	1.40987	3.16379	1.16609	2.75087	0.00015	0.00461098	yes
Reep5	Reep5	Reep5	chr18:34504539-34533069	WT	OHT	OK	6.7488	15.1497	1.16658	3.17963	5e-05	0.00179467	yes
Fabp5	Fabp5	Fabp5	chr3:10012584-10016610	WT	OHT	OK	34.7433	78.1253	1.16906	3.57491	5e-05	0.00179467	yes
Dll1	Dll1	Dll1	chr17:15504317-15512787	WT	OHT	OK	2.94009	6.62688	1.17247	2.75764	0.00025	0.00691939	yes
Sox11	Sox11	Sox11	chr12:28019132-28027583	WT	OHT	OK	3.41347	7.69569	1.17281	3.40675	5e-05	0.00179467	yes
Phldb1	Phldb1	Phldb1	chr9:44494390-44543281	WT	OHT	OK	2.73889	6.19356	1.17718	3.13489	5e-05	0.00179467	yes
Snrpn	Snrpn	Snrpn	chr7:67127386-67285105	WT	OHT	OK	27.2697	61.7199	1.17844	3.05949	5e-05	0.00179467	yes
Colec12	Colec12	Colec12	chr18:9707645-9877993	WT	OHT	OK	5.32087	12.1204	1.1877	3.33115	5e-05	0.00179467	yes
Specc1	Specc1	Specc1	chr11:61890598-62036515	WT	OHT	OK	1.54822	3.52684	1.18777	2.95602	5e-05	0.00179467	yes
Stard10	Stard10	Stard10	chr7:108469832-108494826	WT	OHT	OK	5.19315	11.8939	1.19554	2.55126	0.001	0.020774	yes
Ank2	Ank2	Ank2	chr3:126624524-126701370	WT	OHT	OK	2.14523	4.91789	1.19691	3.13086	5e-05	0.00179467	yes
Lphn2	Lphn2	Lphn2	chr3:148478549-148617599	WT	OHT	OK	9.01894	20.6772	1.19701	3.90244	5e-05	0.00179467	yes
Frmd5	Frmd5	Frmd5	chr2:121371264-121632793	WT	OHT	OK	3.58062	8.23964	1.20237	3.2847	5e-05	0.00179467	yes
Mbp	Mbp	Mbp	chr18:82644514-82755029	WT	OHT	OK	0.791654	1.82191	1.20251	2.08227	0.00225	0.0386643	yes
Rassf1	Rassf1	Rassf1	chr9:107453885-107464598	WT	OHT	OK	7.13061	16.4537	1.20632	3.04471	5e-05	0.00179467	yes
Ryr3	Ryr3	Ryr3	chr2:112471538-112870488	WT	OHT	OK	0.257655	0.595279	1.20813	2.33094	0.00135	0.0262191	yes
Crim1	Crim1	Crim1	chr17:78599587-78775932	WT	OHT	OK	1.24424	2.87496	1.20827	2.65219	0.00035	0.009099	yes
Slc35f5	Slc35f5	Slc35f5	chr1:127457592-127492261	WT	OHT	OK	9.66243	22.3763	1.21152	3.41015	5e-05	0.00179467	yes
Jak2	Jak2	Jak2	chr19:29326317-29387570	WT	OHT	OK	1.31299	3.04766	1.21485	2.68278	0.0002	0.00582336	yes
Sned1	Sned1	Sned1	chr1:95132473-95193025	WT	OHT	OK	1.13883	2.64646	1.21651	2.53546	0.0007	0.0157461	yes
Mapk4	Mapk4	Mapk4	chr18:74088140-74224603	WT	OHT	OK	2.95695	6.87834	1.21795	3.19664	5e-05	0.00179467	yes
Dsp	Dsp	Dsp	chr13:38243162-38290446	WT	OHT	OK	2.62461	6.10947	1.21895	3.66833	5e-05	0.00179467	yes
Baz1a	Baz1a	Baz1a	chr12:55993975-56087323	WT	OHT	OK	4.62537	10.8192	1.22595	3.79329	5e-05	0.00179467	yes
Plekha1	Plekha1	Plekha1	chr7:138009423-138056816	WT	OHT	OK	29.9804	70.3186	1.22988	4.31691	5e-05	0.00179467	yes
Gja1	Gja1	Gja1	chr10:56097105-56110225	WT	OHT	OK	79.5466	188.23	1.24262	4.65602	5e-05	0.00179467	yes
Cdc42ep5	Cdc42ep5	Cdc42ep5	chr7:4102861-4116301	WT	OHT	OK	13.3262	31.5525	1.24349	2.95244	5e-05	0.00179467	yes
Sdc3	Sdc3	Sdc3	chr4:130348451-130382233	WT	OHT	OK	0.932713	2.20938	1.24414	2.52906	0.001	0.020774	yes
Psmb10	Psmb10	Psmb10	chr8:108459627-108462292	WT	OHT	OK	7.1981	17.137	1.25143	2.89537	0.00015	0.00461098	yes
Ccdc85a	Ccdc85a	Ccdc85a	chr11:28285691-28484296	WT	OHT	OK	3.0646	7.3035	1.25289	3.29319	5e-05	0.00179467	yes
Rgs16	Rgs16	Rgs16	chr1:155587482-155592598	WT	OHT	OK	1.13564	2.70817	1.25382	2.15602	0.0029	0.0463541	yes
Klhl23	Klhl23	Klhl23	chr2:69660426-69674708	WT	OHT	OK	0.901477	2.15343	1.25627	2.40619	0.0015	0.0286282	yes
Igfbp4	Igfbp4	Igfbp4	chr11:98902573-98913957	WT	OHT	OK	1.67615	4.01549	1.26043	2.27969	0.0025	0.0414344	yes
Btg2	Btg2	Btg2	chr1:135971441-135975732	WT	OHT	OK	10.8405	26.0751	1.26624	3.80879	5e-05	0.00179467	yes
Jph1	Jph1	Jph1	chr1:16985020-17087970	WT	OHT	OK	2.69204	6.47705	1.26663	3.21757	5e-05	0.00179467	yes
Gramd3	Gramd3	Gramd3	chr18:56591785-56663446	WT	OHT	OK	2.93614	7.094	1.27268	2.90189	0.00025	0.00691939	yes
Ctxn1	Ctxn1	Ctxn1	chr8:4257645-4259274	WT	OHT	OK	3.36612	8.13371	1.27283	2.31948	0.0019	0.0342169	yes
Pkia	Pkia	Pkia	chr3:7366603-7445365	WT	OHT	OK	1.32803	3.21364	1.27492	2.47293	0.00125	0.024739	yes
Syt4	Syt4	Syt4	chr18:31597461-31607069	WT	OHT	OK	1.17167	2.83569	1.27513	2.50746	0.00135	0.0262191	yes
Rbms1	Rbms1	Rbms1	chr2:60590009-60801261	WT	OHT	OK	15.5768	37.7719	1.27791	3.94201	5e-05	0.00179467	yes
Sh3bgrl	Sh3bgrl	Sh3bgrl	chrX:106290745-106357806	WT	OHT	OK	11.6501	28.2556	1.2782	3.8998	5e-05	0.00179467	yes
Rnf122	Rnf122	Rnf122	chr8:32222317-32241945	WT	OHT	OK	0.780298	1.90361	1.28664	2.2108	0.00275	0.0444642	yes
Rbp1	Rbp1	Rbp1	chr9:98323379-98346969	WT	OHT	OK	1.07486	2.62441	1.28785	2.30052	0.0031	0.0488431	yes
Cldn3	Cldn3	Cldn3	chr5:135462083-135477220	WT	OHT	OK	3.80394	9.29003	1.28819	2.37793	0.0009	0.019167	yes
Tes	Tes	Tes	chr6:17015148-17055825	WT	OHT	OK	4.53734	11.1331	1.29494	3.19506	5e-05	0.00179467	yes
Clcn5	Clcn5	Clcn5	chrX:6735537-6896484	WT	OHT	OK	2.19516	5.38819	1.29548	2.9686	0.0001	0.00323808	yes
Efnb1	Efnb1	Efnb1	chrX:96331468-96344330	WT	OHT	OK	1.1316	2.77784	1.2956	2.38412	0.00185	0.0334988	yes
Dab2	Dab2	Dab2	chr15:6249788-6390709	WT	OHT	OK	1.42708	3.52701	1.30538	2.7613	0.00045	0.0110963	yes
Lgals1	Lgals1	Lgals1	chr15:78757154-78760895	WT	OHT	OK	37.84	93.7407	1.30876	3.99499	5e-05	0.00179467	yes
AI661453	AI661453	AI661453	chr17:47549682-47607587	WT	OHT	OK	2.15263	5.33531	1.30947	3.41544	5e-05	0.00179467	yes
Trim44	Trim44	Trim44	chr2:102140275-102241057	WT	OHT	OK	7.07055	17.5556	1.31203	4.24011	5e-05	0.00179467	yes
Rcbtb2	Rcbtb2	Rcbtb2	chr14:73542316-73583861	WT	OHT	OK	4.35769	10.8251	1.31275	3.49843	5e-05	0.00179467	yes
St7	St7	St7	chr6:17699215-17893022	WT	OHT	OK	1.21576	3.02091	1.31312	2.25845	0.00205	0.0362017	yes
Tlr2	Tlr2	Tlr2	chr3:83640193-83645530	WT	OHT	OK	2.49059	6.19524	1.31467	2.87331	0.00015	0.00461098	yes
Mael	Mael	Mael	chr1:168131515-168168875	WT	OHT	OK	5.12258	12.7478	1.31531	2.97714	0.0001	0.00323808	yes
Sorbs3	Sorbs3	Sorbs3	chr14:70580274-70607478	WT	OHT	OK	1.39584	3.47876	1.31744	2.27921	0.0019	0.0342169	yes
Ddit4	Ddit4	Ddit4	chr10:59412422-59414518	WT	OHT	OK	14.245	35.5514	1.31946	3.66615	5e-05	0.00179467	yes
Dusp4	Dusp4	Dusp4	chr8:35870663-35882948	WT	OHT	OK	14.3048	35.8115	1.32392	4.07596	5e-05	0.00179467	yes
Tbx20	Tbx20	Tbx20	chr9:24525255-24578747	WT	OHT	OK	1.31649	3.31155	1.33081	2.53099	0.00065	0.0147859	yes
Pon2	Pon2	Pon2	chr6:5214623-5248373	WT	OHT	OK	4.14667	10.4604	1.33491	3.00441	5e-05	0.00179467	yes
Fam46b	Fam46b	Fam46b	chr4:133036047-133043855	WT	OHT	OK	2.64655	6.67901	1.33552	2.79418	0.0005	0.0120997	yes
Syndig1	Syndig1	Syndig1	chr2:149656518-149830128	WT	OHT	OK	1.56406	3.95243	1.33744	2.50702	0.00095	0.0200094	yes
Ctsc	Ctsc	Ctsc	chr7:95426602-95459385	WT	OHT	OK	3.19384	8.08256	1.33952	3.03079	5e-05	0.00179467	yes
Dnmt3a	Dnmt3a	Dnmt3a	chr12:3806979-3914443	WT	OHT	OK	7.37971	18.7757	1.34723	4.58098	5e-05	0.00179467	yes
Gpc4	Gpc4	Gpc4	chrX:49406194-49518100	WT	OHT	OK	11.7229	29.847	1.34826	3.99186	5e-05	0.00179467	yes
Neurod1	Neurod1	Neurod1	chr2:79292797-79296793	WT	OHT	OK	11.4044	29.0952	1.35119	3.79659	5e-05	0.00179467	yes
Susd4	Susd4	Susd4	chr1:184695036-184825785	WT	OHT	OK	1.62127	4.14217	1.35326	2.53485	0.0009	0.019167	yes
Cd109	Cd109	Cd109	chr9:78463352-78564067	WT	OHT	OK	2.3122	5.91715	1.35564	3.42319	5e-05	0.00179467	yes
Tnfaip3	Tnfaip3	Tnfaip3	chr10:18720716-18735216	WT	OHT	OK	0.688884	1.76298	1.35568	2.49465	0.00115	0.023253	yes
Card10	Card10	Card10	chr15:78605565-78633472	WT	OHT	OK	1.98951	5.11055	1.36107	3.2727	5e-05	0.00179467	yes
Axl	Axl	Axl	chr7:26541518-26573752	WT	OHT	OK	0.461749	1.18669	1.36177	2.35308	0.0018	0.0327564	yes
Pfkfb3	Pfkfb3	Pfkfb3	chr2:11393057-11475556	WT	OHT	OK	3.10291	8.00826	1.36787	3.73198	5e-05	0.00179467	yes
Egfr	Egfr	Egfr	chr11:16652205-16813910	WT	OHT	OK	1.10131	2.85289	1.3732	2.80469	0.00025	0.00691939	yes
Synm	Synm	Synm	chr7:74875046-74904628	WT	OHT	OK	0.809073	2.09754	1.37436	3.00315	0.0002	0.00582336	yes
Trim67	Trim67	Trim67	chr8:127316918-127358604	WT	OHT	OK	1.00566	2.60976	1.37577	3.18841	0.0001	0.00323808	yes
Clip1	Clip1	Clip1	chr5:124029078-124134300	WT	OHT	OK	1.06061	2.75469	1.377	2.98148	5e-05	0.00179467	yes
Vgll3	Vgll3	Vgll3	chr16:65815877-65863311	WT	OHT	OK	1.62341	4.21893	1.37785	2.78201	0.00025	0.00691939	yes
Crabp2	Crabp2	Crabp2	chr3:87752614-87757294	WT	OHT	OK	2.75081	7.15804	1.37971	2.38095	0.0015	0.0286282	yes
Col4a2	Col4a2	Col4a2	chr8:11312828-11449287	WT	OHT	OK	0.974894	2.54503	1.38437	3.12288	5e-05	0.00179467	yes
Tmc7	Tmc7	Tmc7	chr7:125679357-125728200	WT	OHT	OK	0.532542	1.39251	1.38672	2.2898	0.0027	0.0439094	yes
Hdac7	Hdac7	Hdac7	chr15:97614795-97674933	WT	OHT	OK	1.20574	3.15499	1.38772	2.16211	0.00315	0.0494383	yes
Sema3b	Sema3b	Sema3b	chr9:107500445-107511572	WT	OHT	OK	1.00613	2.63365	1.38824	2.46024	0.0014	0.02696	yes
Pea15a	Pea15a	Pea15a	chr1:174126859-174136912	WT	OHT	OK	4.06198	10.6535	1.39106	3.52304	5e-05	0.00179467	yes
Tpm4	Tpm4	Tpm4	chr8:74659190-74677028	WT	OHT	OK	32.2694	84.7514	1.39307	4.74211	5e-05	0.00179467	yes
Tspan7	Tspan7	Tspan7	chrX:10062241-10173730	WT	OHT	OK	10.7504	28.2795	1.39536	3.81419	5e-05	0.00179467	yes
Dgat2	Dgat2	Dgat2	chr7:106302172-106331223	WT	OHT	OK	1.5173	3.99959	1.39834	2.50458	0.00125	0.024739	yes
Col5a1	Col5a1	Col5a1	chr2:27741944-27895030	WT	OHT	OK	1.10089	2.90619	1.40046	3.48863	5e-05	0.00179467	yes
Pid1	Pid1	Pid1	chr1:84032867-84281220	WT	OHT	OK	3.91633	10.3719	1.40511	3.47138	5e-05	0.00179467	yes
Tox3	Tox3	Tox3	chr8:92771010-92872151	WT	OHT	OK	1.12411	2.98242	1.4077	2.64729	0.00075	0.0165939	yes
Rasd2	Rasd2	Rasd2	chr8:77737842-77748012	WT	OHT	OK	1.02443	2.72408	1.41095	2.52331	0.0011	0.0224289	yes
Rab30	Rab30	Rab30	chr7:99890223-99985627	WT	OHT	OK	2.86523	7.63128	1.41327	2.91327	0.0003	0.00802853	yes
Irs2	Irs2	Irs2	chr8:10986963-11054541	WT	OHT	OK	5.83424	15.5802	1.4171	4.05788	5e-05	0.00179467	yes
Brsk2	Brsk2	Brsk2	chr7:149135655-149190148	WT	OHT	OK	0.431451	1.15324	1.41843	2.20255	0.0024	0.0404775	yes
Trim36	Trim36	Trim36	chr18:46324953-46372261	WT	OHT	OK	4.0871	10.9278	1.41885	4.00998	5e-05	0.00179467	yes
Zfp365	Zfp365	Zfp365	chr10:67348852-67375410	WT	OHT	OK	3.84944	10.3099	1.42131	3.89036	5e-05	0.00179467	yes
Ano10	Ano10	Ano10	chr9:122084991-122203541	WT	OHT	OK	1.27233	3.4133	1.4237	2.64647	0.00035	0.009099	yes
Pdlim7	Pdlim7	Pdlim7	chr13:55598847-55614800	WT	OHT	OK	20.674	55.6233	1.42787	3.777	5e-05	0.00179467	yes
Lamc2	Lamc2	Lamc2	chr1:154969885-155033577	WT	OHT	OK	3.75233	10.1021	1.4288	4.05955	5e-05	0.00179467	yes
Zdhhc9	Zdhhc9	Zdhhc9	chrX:45525147-45561879	WT	OHT	OK	6.47582	17.4591	1.43084	4.07041	5e-05	0.00179467	yes
Klf7	Klf7	Klf7	chr1:64082246-64167963	WT	OHT	OK	2.16011	5.87348	1.44311	2.48812	0.002	0.0355256	yes
Stard13	Stard13	Stard13	chr5:151840089-151992768	WT	OHT	OK	0.396031	1.07841	1.44522	2.44015	0.0012	0.0239316	yes
Pmaip1	Pmaip1	Pmaip1	chr18:66618257-66625212	WT	OHT	OK	6.86788	18.7508	1.44902	3.99869	5e-05	0.00179467	yes
Hecw2	Hecw2	Hecw2	chr1:53863717-54251878	WT	OHT	OK	0.760396	2.07784	1.45026	2.99228	5e-05	0.00179467	yes
Tax1bp3	Tax1bp3	Tax1bp3	chr11:72990584-72995548	WT	OHT	OK	8.34741	22.8138	1.4505	3.57383	5e-05	0.00179467	yes
Ppl	Ppl	Ppl	chr16:5086383-5132574	WT	OHT	OK	0.339124	0.928105	1.45247	2.52975	0.00085	0.0183165	yes
Faxc	Faxc	Faxc	chr4:21858472-21928608	WT	OHT	OK	0.624312	1.70975	1.45344	3.0713	5e-05	0.00179467	yes
Trib1	Trib1	Trib1	chr15:59480208-59488654	WT	OHT	OK	2.9048	7.95739	1.45385	3.64776	5e-05	0.00179467	yes
Endod1	Endod1	Endod1	chr9:14158433-14185686	WT	OHT	OK	2.15022	5.89414	1.4548	3.38009	5e-05	0.00179467	yes
Jph4	Jph4	Jph4	chr14:55725662-55735772	WT	OHT	OK	0.82457	2.2618	1.45576	2.74582	0.00045	0.0110963	yes
Lrrn4	Lrrn4	Lrrn4	chr2:132694251-132706598	WT	OHT	OK	3.54516	9.72798	1.45629	3.74974	5e-05	0.00179467	yes
Vwa5a	Vwa5a	Vwa5a	chr9:38525852-38550922	WT	OHT	OK	6.15039	16.9117	1.45927	4.35711	5e-05	0.00179467	yes
Dtx4	Dtx4	Dtx4	chr19:12540825-12576486	WT	OHT	OK	1.39004	3.83597	1.46446	3.42791	5e-05	0.00179467	yes
Dnmt3b	Dnmt3b	Dnmt3b	chr2:153475184-153513466	WT	OHT	OK	54.3185	150.301	1.46834	5.35302	5e-05	0.00179467	yes
Letmd1	Letmd1	Letmd1	chr15:100299464-100309683	WT	OHT	OK	0.932613	2.5811	1.46864	2.42624	0.0013	0.0254792	yes
Pik3r3	Pik3r3	Pik3r3	chr4:115894518-115975661	WT	OHT	OK	0.696509	1.92907	1.46969	2.77403	0.0005	0.0120997	yes
Chst1	Chst1	Chst1	chr2:92439863-92455409	WT	OHT	OK	1.33752	3.70574	1.47019	2.68687	0.00095	0.0200094	yes
Snai3	Snai3	Snai3	chr8:124978105-124984592	WT	OHT	OK	1.23307	3.42037	1.47189	2.3156	0.0024	0.0404775	yes
Cnksr1	Cnksr1	Cnksr1	chr4:133783956-133794314	WT	OHT	OK	1.12147	3.11239	1.47263	2.62934	0.0004	0.0100541	yes
Serpine1	Serpine1	Serpine1	chr5:137537375-137548142	WT	OHT	OK	0.862518	2.39588	1.47393	2.55739	0.0005	0.0120997	yes
Tec	Tec	Tec	chr5:73146961-73259687	WT	OHT	OK	0.547848	1.52184	1.47397	2.23226	0.0025	0.0414344	yes
Wt1	Wt1	Wt1	chr2:104966685-105013771	WT	OHT	OK	0.882119	2.45075	1.47418	2.50867	0.0016	0.0300638	yes
Efnb2	Efnb2	Efnb2	chr8:8617438-8660773	WT	OHT	OK	2.6694	7.42203	1.4753	3.75988	5e-05	0.00179467	yes
Tnfrsf19	Tnfrsf19	Tnfrsf19	chr14:61582670-61665692	WT	OHT	OK	0.414598	1.15304	1.47565	2.32922	0.0021	0.0368168	yes
Npr3	Npr3	Npr3	chr15:11769651-11835429	WT	OHT	OK	0.852116	2.37529	1.47898	3.18288	5e-05	0.00179467	yes
Hs6st2	Hs6st2	Hs6st2	chrX:48740388-49034779	WT	OHT	OK	0.757013	2.11176	1.48005	2.55087	0.0009	0.019167	yes
Fos	Fos	Fos	chr12:86814850-86818219	WT	OHT	OK	3.1137	8.70884	1.48385	3.03975	0.00015	0.00461098	yes
Nfatc2	Nfatc2	Nfatc2	chr2:168301909-168427155	WT	OHT	OK	0.432829	1.21321	1.48696	2.33465	0.0026	0.0427029	yes
Thbs3	Thbs3	Thbs3	chr3:89019108-89030759	WT	OHT	OK	1.50587	4.22143	1.48714	3.15536	0.0001	0.00323808	yes
Nrk	Nrk	Nrk	chrX:135448968-135543629	WT	OHT	OK	0.336892	0.947392	1.49168	2.46802	0.00105	0.0216153	yes
Ctgf	Ctgf	Ctgf	chr10:24315247-24318488	WT	OHT	OK	37.8964	106.75	1.4941	5.18367	5e-05	0.00179467	yes
Cd34	Cd34	Cd34	chr1:196765014-196803153	WT	OHT	OK	0.586547	1.65323	1.49497	2.25829	0.00245	0.040979	yes
Gng3	Gng3	Gng3	chr19:8911418-8923173	WT	OHT	OK	8.21017	23.1449	1.49521	3.04509	5e-05	0.00179467	yes
Csrp1	Csrp1	Csrp1	chr1:137625773-137648806	WT	OHT	OK	27.3345	77.0604	1.49526	4.8269	5e-05	0.00179467	yes
Prph	Prph	Prph	chr15:98885604-98889409	WT	OHT	OK	1.48505	4.19494	1.49814	2.58352	0.0002	0.00582336	yes
Slc16a2	Slc16a2	Slc16a2	chrX:100892752-101017327	WT	OHT	OK	0.901282	2.55001	1.50045	2.81462	0.0005	0.0120997	yes
Aif1l	Aif1l	Aif1l	chr2:31805822-31828962	WT	OHT	OK	1.24627	3.52725	1.50092	2.85566	0.00025	0.00691939	yes
Fam115a	Fam115a	Fam115a	chr6:42622545-42643058	WT	OHT	OK	1.15155	3.26629	1.50408	2.97539	0.0001	0.00323808	yes
Anxa2	Anxa2	Anxa2	chr9:69301489-69339592	WT	OHT	OK	20.7338	58.8434	1.5049	4.50913	5e-05	0.00179467	yes
Amotl1	Amotl1	Amotl1	chr9:14346410-14419444	WT	OHT	OK	3.47007	9.85112	1.50532	4.70924	5e-05	0.00179467	yes
Car2	Car2	Car2	chr3:14886425-14900770	WT	OHT	OK	49.5173	141.026	1.50995	5.29872	5e-05	0.00179467	yes
Syp	Syp	Syp	chrX:7215705-7230382	WT	OHT	OK	1.34194	3.82315	1.51044	2.81332	0.00015	0.00461098	yes
Npnt	Npnt	Npnt	chr3:132545658-132613255	WT	OHT	OK	0.908777	2.5895	1.51068	2.79884	0.0003	0.00802853	yes
Podxl	Podxl	Podxl	chr6:31469492-31513937	WT	OHT	OK	5.98534	17.0582	1.51096	4.7258	5e-05	0.00179467	yes
Gulp1	Gulp1	Gulp1	chr1:44608515-44853681	WT	OHT	OK	1.16948	3.33499	1.51182	2.67947	0.00065	0.0147859	yes
Heg1	Heg1	Heg1	chr16:33684551-33768281	WT	OHT	OK	0.315255	0.901894	1.51644	2.33236	0.00215	0.0374409	yes
Myh6	Myh6	Myh6	chr14:55560757-55585444	WT	OHT	OK	0.240729	0.690613	1.52047	2.42524	0.00175	0.0321195	yes
Ctdspl	Ctdspl	Ctdspl	chr9:118835653-118953237	WT	OHT	OK	1.06062	3.05261	1.52513	3.07156	0.00025	0.00691939	yes
Tead3	Tead3	Tead3	chr17:28468617-28487750	WT	OHT	OK	2.35091	6.76682	1.52526	3.31899	5e-05	0.00179467	yes
Lats2	Lats2	Lats2	chr14:58308498-58364960	WT	OHT	OK	0.676121	1.94914	1.52748	2.41635	0.0012	0.0239316	yes
Itprip	Itprip	Itprip	chr19:47969085-47993789	WT	OHT	OK	0.421589	1.21542	1.52755	2.37763	0.00195	0.0348074	yes
Slc27a2	Slc27a2	Slc27a2	chr2:126378759-126413979	WT	OHT	OK	24.619	71.0257	1.52857	5.1926	5e-05	0.00179467	yes
Wnt7b	Wnt7b	Wnt7b	chr15:85365866-85424138	WT	OHT	OK	2.41836	7.00712	1.53479	3.55503	5e-05	0.00179467	yes
Bai2	Bai2	Bai2	chr4:129662321-129699877	WT	OHT	OK	0.608857	1.76435	1.53496	2.73952	0.0002	0.00582336	yes
Cntfr	Cntfr	Cntfr	chr4:41604528-41644123	WT	OHT	OK	1.51427	4.39057	1.53579	2.72798	0.00025	0.00691939	yes
L1cam	L1cam	L1cam	chrX:71099118-71126173	WT	OHT	OK	0.327667	0.950566	1.53656	2.50397	0.0018	0.0327564	yes
Arhgap18	Arhgap18	Arhgap18	chr10:26492317-26638454	WT	OHT	OK	0.72185	2.09572	1.53768	2.74969	0.00045	0.0110963	yes
Sema4c	Sema4c	Sema4c	chr1:36605486-36615226	WT	OHT	OK	0.738532	2.14763	1.54001	2.76079	0.0007	0.0157461	yes
Apba2	Apba2	Apba2	chr7:71646591-71898762	WT	OHT	OK	0.491107	1.43136	1.54328	2.50508	0.0013	0.0254792	yes
Cldn6	Cldn6	Cldn6	chr17:23816331-23819414	WT	OHT	OK	40.8409	119.798	1.55251	5.1114	5e-05	0.00179467	yes
Themis	Themis	Themis	chr10:28388200-28602555	WT	OHT	OK	0.483846	1.42305	1.55637	2.44776	0.0017	0.0313918	yes
Pm20d2	Pm20d2	Pm20d2	chr4:33257381-33276712	WT	OHT	OK	2.06727	6.08823	1.5583	3.86766	5e-05	0.00179467	yes
Coro2a	Coro2a	Coro2a	chr4:46549808-46614801	WT	OHT	OK	0.718649	2.12878	1.56667	2.83988	0.00015	0.00461098	yes
Lamb3	Lamb3	Lamb3	chr1:195128187-195170072	WT	OHT	OK	0.659985	1.96129	1.5713	2.8281	0.00035	0.009099	yes
Fam84b	Fam84b	Fam84b	chr15:60650550-60662955	WT	OHT	OK	0.893408	2.65525	1.57145	2.92064	0.00015	0.00461098	yes
Cnr1	Cnr1	Cnr1	chr4:34011606-34035806	WT	OHT	OK	0.389452	1.15857	1.57283	2.53922	0.00125	0.024739	yes
Lrp2	Lrp2	Lrp2	chr2:69262391-69424124	WT	OHT	OK	2.8764	8.5722	1.5754	5.14495	5e-05	0.00179467	yes
Ecm1	Ecm1	Ecm1	chr3:95538070-95543492	WT	OHT	OK	0.738858	2.20215	1.57554	2.33	0.0029	0.0463541	yes
Lhpp	Lhpp	Lhpp	chr7:139802325-139898102	WT	OHT	OK	2.83628	8.4602	1.57669	3.21571	0.0001	0.00323808	yes
Steap3	Steap3	Steap3	chr1:122122992-122167659	WT	OHT	OK	2.05467	6.13392	1.5779	3.37263	5e-05	0.00179467	yes
Nuak1	Nuak1	Nuak1	chr10:83834063-83903216	WT	OHT	OK	1.65672	4.97581	1.5866	3.76982	5e-05	0.00179467	yes
Rbbp8nl	Rbbp8nl	Rbbp8nl	chr2:180012350-180024584	WT	OHT	OK	0.62667	1.88773	1.59087	2.51423	0.00165	0.0308441	yes
Nxn	Nxn	Nxn	chr11:76070727-76212643	WT	OHT	OK	5.72666	17.2643	1.59202	4.38624	5e-05	0.00179467	yes
Vwa2	Vwa2	Vwa2	chr19:56948905-56986568	WT	OHT	OK	0.948734	2.86382	1.59387	3.01704	0.00015	0.00461098	yes
Sptb	Sptb	Sptb	chr12:77681474-77811534	WT	OHT	OK	0.590238	1.78702	1.59819	3.6762	5e-05	0.00179467	yes
Lmo4	Lmo4	Lmo4	chr3:143851493-143868219	WT	OHT	OK	7.09565	21.5996	1.606	3.80587	5e-05	0.00179467	yes
Osbpl5	Osbpl5	Osbpl5	chr7:150874666-150927868	WT	OHT	OK	0.633439	1.9308	1.60792	2.81455	0.0002	0.00582336	yes
Ier3	Ier3	Ier3	chr17:35958657-35959856	WT	OHT	OK	5.07506	15.4719	1.60815	3.19416	0.0001	0.00323808	yes
Prr5l	Prr5l	Prr5l	chr2:101554441-101679137	WT	OHT	OK	1.18857	3.62368	1.60823	3.25203	5e-05	0.00179467	yes
Lpp	Lpp	Lpp	chr16:24392641-24992664	WT	OHT	OK	1.24237	3.83694	1.62686	2.58987	0.0005	0.0120997	yes
Rin1	Rin1	Rin1	chr19:5050807-5057071	WT	OHT	OK	0.855394	2.64604	1.62917	3.14744	0.0001	0.00323808	yes
Hebp2	Hebp2	Hebp2	chr10:18259928-18265882	WT	OHT	OK	0.983326	3.04505	1.63072	2.59025	0.00075	0.0165939	yes
Sh3bp5	Sh3bp5	Sh3bp5	chr14:32187149-32249219	WT	OHT	OK	0.471755	1.46235	1.63218	2.37212	0.00285	0.0457357	yes
Kctd11	Kctd11	Kctd11	chr11:69691765-69694487	WT	OHT	OK	0.510979	1.58467	1.63285	2.4026	0.00215	0.0374409	yes
Perp	Perp	Perp	chr10:18564876-18576878	WT	OHT	OK	9.66655	30.1631	1.64171	4.42149	5e-05	0.00179467	yes
Wls	Wls	Wls	chr3:159502658-159598139	WT	OHT	OK	4.30819	13.4434	1.64175	4.15012	5e-05	0.00179467	yes
Farp1	Farp1	Farp1	chr14:121434795-121682948	WT	OHT	OK	2.16625	6.76247	1.64235	4.14538	5e-05	0.00179467	yes
Slc4a4	Slc4a4	Slc4a4	chr5:89316284-89668681	WT	OHT	OK	0.188262	0.590047	1.64809	2.42936	0.0015	0.0286282	yes
Serinc5	Serinc5	Serinc5	chr13:93381092-93481901	WT	OHT	OK	8.55716	26.9147	1.65319	5.35375	5e-05	0.00179467	yes
Apobec2	Apobec2	Apobec2	chr17:48558555-48572053	WT	OHT	OK	1.26617	3.98853	1.65538	2.45983	0.00175	0.0321195	yes
Chrnb1	Chrnb1	Chrnb1	chr11:69597537-69609439	WT	OHT	OK	1.44073	4.56687	1.66441	2.99891	0.0001	0.00323808	yes
Dlk1	Dlk1	Dlk1	chr12:110691032-110701546	WT	OHT	OK	0.454364	1.44302	1.66717	2.57921	0.0006	0.0139895	yes
Gpr56	Gpr56	Gpr56	chr8:97501008-97538108	WT	OHT	OK	0.897094	2.85469	1.67	3.10741	0.0002	0.00582336	yes
Gpx8	Gpx8	Gpx8	chr13:113832970-113836596	WT	OHT	OK	3.04037	9.68923	1.67214	3.029	0.0001	0.00323808	yes
Setd7	Setd7	Setd7	chr3:51319239-51371038	WT	OHT	OK	3.7195	11.8594	1.67285	5.09615	5e-05	0.00179467	yes
Itm2a	Itm2a	Itm2a	chrX:104592533-104598699	WT	OHT	OK	8.16699	26.0415	1.67293	4.24965	5e-05	0.00179467	yes
Soga3	Soga3	Soga3	chr10:28863801-28919434	WT	OHT	OK	0.726389	2.31916	1.67479	3.03532	0.00015	0.00461098	yes
Limch1	Limch1	Limch1	chr5:67137078-67448398	WT	OHT	OK	0.392676	1.25647	1.67797	2.90024	0.00025	0.00691939	yes
Ssbp2	Ssbp2	Ssbp2	chr13:91600701-91925753	WT	OHT	OK	0.445931	1.42718	1.67828	2.8876	0.00025	0.00691939	yes
Cdh9	Cdh9	Cdh9	chr15:16707855-16786532	WT	OHT	OK	1.90556	6.10597	1.68001	3.70086	5e-05	0.00179467	yes
Cacnb2	Cacnb2	Cacnb2	chr2:14525932-14909535	WT	OHT	OK	0.272628	0.87514	1.68258	2.3179	0.00125	0.024739	yes
Camk2a	Camk2a	Camk2a	chr18:61085285-61147806	WT	OHT	OK	0.433066	1.39211	1.68461	2.77013	0.0007	0.0157461	yes
Slc39a8	Slc39a8	Slc39a8	chr3:135488454-135551536	WT	OHT	OK	12.2173	39.3251	1.68652	5.30289	5e-05	0.00179467	yes
Serpinb9	Serpinb9	Serpinb9	chr13:33096409-33109824	WT	OHT	OK	0.636233	2.04956	1.68769	2.75052	0.0006	0.0139895	yes
Adamts7	Adamts7	Adamts7	chr9:90057815-90094940	WT	OHT	OK	0.463143	1.49242	1.68812	2.99111	0.0001	0.00323808	yes
Adcy7	Adcy7	Adcy7	chr8:90796301-90853861	WT	OHT	OK	0.205877	0.66362	1.68858	2.4433	0.0006	0.0139895	yes
Cass4	Cass4	Cass4	chr2:172219293-172259257	WT	OHT	OK	0.468529	1.51351	1.69169	2.71004	0.00025	0.00691939	yes
Hmgn3	Hmgn3	Hmgn3	chr9:83003548-83040214	WT	OHT	OK	1.47472	4.78819	1.69905	2.55871	0.00125	0.024739	yes
Sepn1	Sepn1	Sepn1	chr4:134093806-134108081	WT	OHT	OK	1.42862	4.6491	1.70233	3.50493	5e-05	0.00179467	yes
Slc22a23	Slc22a23	Slc22a23	chr13:34271026-34437051	WT	OHT	OK	0.874526	2.85664	1.70775	3.59241	5e-05	0.00179467	yes
Ptprn	Ptprn	Ptprn	chr1:75243615-75260783	WT	OHT	OK	1.43051	4.6947	1.7145	3.63978	5e-05	0.00179467	yes
Plcxd1	Plcxd1	Plcxd1	chr5:110528987-110537216	WT	OHT	OK	1.37991	4.53245	1.71572	2.37773	0.00305	0.0482014	yes
Scn3b	Scn3b	Scn3b	chr9:40076800-40099203	WT	OHT	OK	0.510259	1.67625	1.71593	2.89023	0.0002	0.00582336	yes
Ano3	Ano3	Ano3	chr2:110495357-110790401	WT	OHT	OK	0.907877	2.99295	1.721	3.65195	5e-05	0.00179467	yes
Dusp14	Dusp14	Dusp14	chr11:83861546-83881859	WT	OHT	OK	2.84694	9.39323	1.72221	3.28617	0.0001	0.00323808	yes
Cdh2	Cdh2	Cdh2	chr18:16747385-16967558	WT	OHT	OK	2.13907	7.14277	1.7395	4.36169	5e-05	0.00179467	yes
Prnp	Prnp	Prnp	chr2:131735663-131764167	WT	OHT	OK	5.02453	16.7847	1.74009	4.43036	5e-05	0.00179467	yes
Lpar4	Lpar4	Lpar4	chrX:104115963-104129238	WT	OHT	OK	2.78769	9.32832	1.74255	4.22913	5e-05	0.00179467	yes
Fgf13	Fgf13	Fgf13	chrX:56315327-56387613	WT	OHT	OK	1.89081	6.3295	1.74309	3.53431	5e-05	0.00179467	yes
Sparc	Sparc	Sparc	chr11:55208002-55233582	WT	OHT	OK	21.0334	70.7688	1.75043	5.78804	5e-05	0.00179467	yes
Pdlim2	Pdlim2	Pdlim2	chr14:70564024-70577479	WT	OHT	OK	1.56356	5.27119	1.75329	3.00003	0.0002	0.00582336	yes
Cobll1	Cobll1	Cobll1	chr2:64926395-65076683	WT	OHT	OK	0.635853	2.15243	1.7592	3.30543	5e-05	0.00179467	yes
Pion	Pion	Pion	chr5:20692084-20797519	WT	OHT	OK	0.631727	2.14227	1.76177	3.01044	0.0004	0.0100541	yes
Gng12	Gng12	Gng12	chr6:66846390-66971355	WT	OHT	OK	1.22699	4.16288	1.76246	3.53955	5e-05	0.00179467	yes
Capn2	Capn2	Capn2	chr1:184397389-184447614	WT	OHT	OK	5.14243	17.5099	1.76765	4.86196	5e-05	0.00179467	yes
Greb1	Greb1	Greb1	chr12:16677420-16807692	WT	OHT	OK	0.179622	0.611885	1.76829	2.77729	0.00045	0.0110963	yes
Rab3b	Rab3b	Rab3b	chr4:108551674-108644682	WT	OHT	OK	0.316651	1.07935	1.76919	2.45873	0.0027	0.0439094	yes
Ltb	Ltb	Ltb	chr17:35331451-35333250	WT	OHT	OK	1.31902	4.50864	1.77322	2.5173	0.0017	0.0313918	yes
Parva	Parva	Parva	chr7:119571219-119735202	WT	OHT	OK	3.46211	11.8616	1.77657	4.78604	5e-05	0.00179467	yes
Tgfbr2	Tgfbr2	Tgfbr2	chr9:115996812-116084481	WT	OHT	OK	0.234337	0.803842	1.77832	2.4226	0.0016	0.0300638	yes
Marveld3	Marveld3	Marveld3	chr8:112471808-112486105	WT	OHT	OK	0.870752	2.99111	1.78034	2.61602	0.0012	0.0239316	yes
Meis1	Meis1	Meis1	chr11:18780430-18918972	WT	OHT	OK	0.488433	1.68585	1.78724	2.77049	0.0006	0.0139895	yes
Adamts1	Adamts1	Adamts1	chr16:85794072-85803360	WT	OHT	OK	0.968591	3.34398	1.78761	3.61199	5e-05	0.00179467	yes
Fjx1	Fjx1	Fjx1	chr2:102289522-102291949	WT	OHT	OK	3.45806	11.9423	1.78805	3.97832	5e-05	0.00179467	yes
Rab32	Rab32	Rab32	chr10:10264836-10278005	WT	OHT	OK	0.634382	2.19108	1.78822	2.52552	0.00205	0.0362017	yes
Wipf3	Wipf3	Wipf3	chr6:54402876-54453762	WT	OHT	OK	0.840069	2.90322	1.78908	3.45868	5e-05	0.00179467	yes
Fgfbp1	Fgfbp1	Fgfbp1	chr5:44370096-44373038	WT	OHT	OK	12.7638	44.1741	1.79114	4.96121	5e-05	0.00179467	yes
Dysf	Dysf	Dysf	chr6:83958583-84161036	WT	OHT	OK	0.357602	1.24101	1.79509	3.23946	5e-05	0.00179467	yes
Tpm1	Tpm1	Tpm1	chr9:66870399-66897020	WT	OHT	OK	86.4729	300.486	1.79698	6.25239	5e-05	0.00179467	yes
Gpx3	Gpx3	Gpx3	chr11:54716355-54723884	WT	OHT	OK	4.12886	14.3498	1.79721	4.10171	5e-05	0.00179467	yes
Ptger4	Ptger4	Ptger4	chr15:5183403-5193831	WT	OHT	OK	0.543745	1.89067	1.7979	2.66727	0.0005	0.0120997	yes
Prom1	Prom1	Prom1	chr5:44384860-44492975	WT	OHT	OK	4.44155	15.4483	1.79831	5.08015	5e-05	0.00179467	yes
Itpkb	Itpkb	Itpkb	chr1:182257099-182353790	WT	OHT	OK	0.263508	0.919683	1.80329	2.68522	0.00065	0.0147859	yes
Fhl3	Fhl3	Fhl3	chr4:124377942-124385855	WT	OHT	OK	2.54434	8.90235	1.8069	3.49607	5e-05	0.00179467	yes
Cnn2	Cnn2	Cnn2	chr10:79451344-79458145	WT	OHT	OK	28.005	98.3401	1.81209	5.92993	5e-05	0.00179467	yes
Igsf11	Igsf11	Igsf11	chr16:38902457-39027270	WT	OHT	OK	0.634523	2.22948	1.81296	3.01217	0.0003	0.00802853	yes
Slco3a1	Slco3a1	Slco3a1	chr7:81420303-81699666	WT	OHT	OK	0.296027	1.04222	1.81586	2.43621	0.00265	0.0433286	yes
Igfbp3	Igfbp3	Igfbp3	chr11:7106095-7113926	WT	OHT	OK	15.5988	55.0907	1.82037	5.78237	5e-05	0.00179467	yes
Timp3	Timp3	Timp3	chr10:85511490-85961641	WT	OHT	OK	0.843275	2.98181	1.82211	3.19569	0.00015	0.00461098	yes
Pkdcc	Pkdcc	Pkdcc	chr17:83614622-83624409	WT	OHT	OK	1.49152	5.27456	1.82226	3.33387	0.0003	0.00802853	yes
Prr7	Prr7	Prr7	chr13:55565627-55574516	WT	OHT	OK	2.53888	9.0066	1.82679	3.11916	0.0001	0.00323808	yes
Mmp23	Mmp23	Mmp23	chr4:155024763-155027493	WT	OHT	OK	0.692853	2.45838	1.82709	2.43207	0.00225	0.0386643	yes
Mex3b	Mex3b	Mex3b	chr7:90015842-90020086	WT	OHT	OK	1.49475	5.3038	1.82712	3.67052	5e-05	0.00179467	yes
Tubb6	Tubb6	Tubb6	chr18:67550384-67562403	WT	OHT	OK	23.4487	83.4328	1.83111	6.01251	5e-05	0.00179467	yes
Col2a1	Col2a1	Col2a1	chr15:97806032-97835155	WT	OHT	OK	1.27037	4.52325	1.83211	4.21384	5e-05	0.00179467	yes
Rin3	Rin3	Rin3	chr12:103521283-103629064	WT	OHT	OK	0.217836	0.775622	1.83211	2.41753	0.00195	0.0348074	yes
Peg10	Peg10	Peg10	chr6:4697305-4710516	WT	OHT	OK	33.0643	118.014	1.83561	6.84872	5e-05	0.00179467	yes
Hdgfrp3	Hdgfrp3	Hdgfrp3	chr7:89003907-89079345	WT	OHT	OK	1.45147	5.20081	1.84123	4.2246	5e-05	0.00179467	yes
Erap1	Erap1	Erap1	chr13:74777319-74829323	WT	OHT	OK	1.51882	5.44313	1.84149	4.0472	5e-05	0.00179467	yes
Sgce	Sgce	Sgce	chr6:4624349-4697204	WT	OHT	OK	1.80181	6.50652	1.85244	3.46469	5e-05	0.00179467	yes
Trim46	Trim46	Trim46	chr3:89038098-89049819	WT	OHT	OK	0.369397	1.33679	1.85553	2.4952	0.0023	0.0390989	yes
Sox6	Sox6	Sox6	chr7:122614857-123182258	WT	OHT	OK	0.223101	0.807706	1.85613	2.94338	0.0002	0.00582336	yes
Parp10	Parp10	Parp10	chr15:76063424-76073870	WT	OHT	OK	1.0542	3.8182	1.85674	3.5165	5e-05	0.00179467	yes
Plxdc2	Plxdc2	Plxdc2	chr2:16277948-16673742	WT	OHT	OK	1.28149	4.65679	1.86151	3.8502	5e-05	0.00179467	yes
Cxcl16	Cxcl16	Cxcl16	chr11:70267735-70279701	WT	OHT	OK	3.02302	10.9988	1.86328	3.98806	5e-05	0.00179467	yes
Syt13	Syt13	Syt13	chr2:92755257-92796208	WT	OHT	OK	1.18624	4.34089	1.8716	3.85019	5e-05	0.00179467	yes
Jun	Jun	Jun	chr4:94715726-94718913	WT	OHT	OK	3.62151	13.3159	1.87848	4.66586	5e-05	0.00179467	yes
Adam8	Adam8	Adam8	chr7:147164839-147178387	WT	OHT	OK	0.240006	0.882609	1.8787	2.41398	0.0028	0.0450525	yes
Gadd45g	Gadd45g	Gadd45g	chr13:51942043-51943843	WT	OHT	OK	5.93646	21.8321	1.87878	3.83762	5e-05	0.00179467	yes
Efna5	Efna5	Efna5	chr17:62952305-63230666	WT	OHT	OK	0.632363	2.32712	1.87972	3.41813	0.0001	0.00323808	yes
Hivep2	Hivep2	Hivep2	chr10:13686184-13871184	WT	OHT	OK	0.211215	0.778407	1.88181	3.21105	0.0001	0.00323808	yes
Tmem59l	Tmem59l	Tmem59l	chr8:73007769-73011257	WT	OHT	OK	0.935118	3.45235	1.88436	2.79873	0.0004	0.0100541	yes
Slitrk5	Slitrk5	Slitrk5	chr14:112074336-112082357	WT	OHT	OK	0.561852	2.07443	1.88445	3.32499	5e-05	0.00179467	yes
Ptpn9	Ptpn9	Ptpn9	chr9:56842774-56919773	WT	OHT	OK	1.21952	4.54182	1.89696	3.73331	5e-05	0.00179467	yes
Cdk14	Cdk14	Cdk14	chr5:4803384-5380251	WT	OHT	OK	0.65448	2.44078	1.89892	3.60244	5e-05	0.00179467	yes
Lrrc8c	Lrrc8c	Lrrc8c	chr5:105948489-106037973	WT	OHT	OK	0.91531	3.41856	1.90105	3.35248	5e-05	0.00179467	yes
Psmb9	Psmb9	Psmb9	chr17:34319043-34324275	WT	OHT	OK	1.43743	5.37416	1.90254	2.53747	0.0025	0.0414344	yes
Mical2	Mical2	Mical2	chr7:119369349-119498708	WT	OHT	OK	0.212469	0.795646	1.90487	2.90585	0.00035	0.009099	yes
Greb1l	Greb1l	Greb1l	chr18:10325176-10562939	WT	OHT	OK	0.373321	1.39849	1.90538	3.61821	5e-05	0.00179467	yes
Bdnf	Bdnf	Bdnf	chr2:109514856-109567200	WT	OHT	OK	0.167295	0.629569	1.91197	2.19804	0.0025	0.0414344	yes
Grip1	Grip1	Grip1	chr10:118891369-119512649	WT	OHT	OK	0.793701	2.99867	1.91766	3.58082	5e-05	0.00179467	yes
Pim2	Pim2	Pim2	chrX:7455431-7460558	WT	OHT	OK	16.4031	62.0544	1.91957	6.00877	5e-05	0.00179467	yes
Prkch	Prkch	Prkch	chr12:74686027-74879171	WT	OHT	OK	0.278531	1.05472	1.92095	2.63003	0.00115	0.023253	yes
Hes6	Hes6	Hes6	chr1:93308059-93309799	WT	OHT	OK	19.3688	73.408	1.9222	5.71333	5e-05	0.00179467	yes
Igdcc3	Igdcc3	Igdcc3	chr9:64988995-65033677	WT	OHT	OK	1.36903	5.20554	1.92689	3.95633	5e-05	0.00179467	yes
Ppp4r4	Ppp4r4	Ppp4r4	chr12:104770774-104852042	WT	OHT	OK	0.942312	3.59317	1.93098	3.69749	5e-05	0.00179467	yes
Tdrd1	Tdrd1	Tdrd1	chr19:56900698-56944502	WT	OHT	OK	0.452622	1.73138	1.93555	3.31831	5e-05	0.00179467	yes
Edn1	Edn1	Edn1	chr13:42396638-42403358	WT	OHT	OK	0.754863	2.90907	1.94627	2.93435	0.0004	0.0100541	yes
Prickle1	Prickle1	Prickle1	chr15:93329544-93426322	WT	OHT	OK	0.640022	2.46992	1.94827	3.44967	5e-05	0.00179467	yes
Synpo2l	Synpo2l	Synpo2l	chr14:21478639-21487528	WT	OHT	OK	1.38427	5.35811	1.95259	4.08604	5e-05	0.00179467	yes
Fam212b	Fam212b	Fam212b	chr3:105507516-105523760	WT	OHT	OK	0.294536	1.14732	1.96175	2.97383	0.00015	0.00461098	yes
Ldoc1	Ldoc1	Ldoc1	chrX:58962790-58964125	WT	OHT	OK	0.570878	2.23615	1.96977	2.43266	0.0027	0.0439094	yes
Slco5a1	Slco5a1	Slco5a1	chr1:12856630-12981216	WT	OHT	OK	0.195711	0.774305	1.98417	3.10641	5e-05	0.00179467	yes
Kctd12b	Kctd12b	Kctd12b	chrX:150119696-150130823	WT	OHT	OK	2.61708	10.3867	1.98871	5.10942	5e-05	0.00179467	yes
Bcl2	Bcl2	Bcl2	chr1:108434755-108610867	WT	OHT	OK	0.323218	1.28966	1.99641	2.31618	0.0006	0.0139895	yes
Pxdn	Pxdn	Pxdn	chr12:30622900-30702523	WT	OHT	OK	2.30515	9.2237	2.00049	5.6198	5e-05	0.00179467	yes
S100a6	S100a6	S100a6	chr3:90416815-90418336	WT	OHT	OK	28.5858	114.48	2.00173	5.37039	5e-05	0.00179467	yes
Nmi	Nmi	Nmi	chr2:51804018-51828728	WT	OHT	OK	0.639177	2.56595	2.0052	2.53376	0.00215	0.0374409	yes
Marveld2	Marveld2	Marveld2	chr13:101365911-101386926	WT	OHT	OK	1.0583	4.2569	2.00805	3.68721	5e-05	0.00179467	yes
Zfp608	Zfp608	Zfp608	chr18:55047698-55149834	WT	OHT	OK	0.590813	2.38728	2.01459	4.08501	5e-05	0.00179467	yes
Cthrc1	Cthrc1	Cthrc1	chr15:38908477-38918665	WT	OHT	OK	1.19641	4.83667	2.0153	2.95614	0.0003	0.00802853	yes
Arap3	Arap3	Arap3	chr18:38132276-38158623	WT	OHT	OK	0.460475	1.86562	2.01846	3.63146	5e-05	0.00179467	yes
Aim1	Aim1	Aim1	chr10:43670112-43724652	WT	OHT	OK	0.446909	1.83471	2.0375	4.02326	5e-05	0.00179467	yes
Lef1	Lef1	Lef1	chr3:130813214-130927275	WT	OHT	OK	2.24202	9.22328	2.04048	4.52536	5e-05	0.00179467	yes
Chst11	Chst11	Chst11	chr10:82448241-82658636	WT	OHT	OK	0.177915	0.735955	2.04843	2.84662	0.00055	0.0130494	yes
Tap2	Tap2	Tap2	chr17:34341423-34353266	WT	OHT	OK	0.615356	2.55357	2.05302	3.15038	0.00035	0.009099	yes
Cdcp1	Cdcp1	Cdcp1	chr9:123081402-123125156	WT	OHT	OK	0.806243	3.34917	2.05452	3.90393	5e-05	0.00179467	yes
Ptpn14	Ptpn14	Ptpn14	chr1:191552146-191700572	WT	OHT	OK	4.41885	18.391	2.05725	6.83293	5e-05	0.00179467	yes
Dusp10	Dusp10	Dusp10	chr1:185858339-185899515	WT	OHT	OK	0.352697	1.47252	2.06179	2.77403	0.00095	0.0200094	yes
Pmp22	Pmp22	Pmp22	chr11:62945011-62973048	WT	OHT	OK	0.70223	2.93243	2.06208	2.90165	0.00095	0.0200094	yes
Cldn7	Cldn7	Cldn7	chr11:69778280-69781388	WT	OHT	OK	10.7001	44.7456	2.06412	5.09894	5e-05	0.00179467	yes
Miat	Miat	Miat	chr5:112642247-112657968	WT	OHT	OK	0.311018	1.30181	2.06545	3.81984	5e-05	0.00179467	yes
Stbd1	Stbd1	Stbd1	chr5:93032076-93035605	WT	OHT	OK	0.391007	1.63681	2.06562	2.75225	0.0009	0.019167	yes
Ddr1	Ddr1	Ddr1	chr17:35818511-35841084	WT	OHT	OK	12.8889	53.9801	2.0663	6.83698	5e-05	0.00179467	yes
Rnf217	Rnf217	Rnf217	chr10:31221692-31329531	WT	OHT	OK	0.562743	2.36979	2.07421	3.1555	0.00025	0.00691939	yes
Nbl1	Nbl1	Nbl1	chr4:138638206-138648885	WT	OHT	OK	0.371385	1.56535	2.0755	2.54021	0.0017	0.0313918	yes
Ehd2	Ehd2	Ehd2	chr7:16534335-16552884	WT	OHT	OK	0.511777	2.15836	2.07635	3.22158	0.0002	0.00582336	yes
Gpr124	Gpr124	Gpr124	chr8:28196312-28233908	WT	OHT	OK	0.372779	1.58781	2.09064	3.42325	5e-05	0.00179467	yes
Sox3	Sox3	Sox3	chrX:58144540-58146605	WT	OHT	OK	3.80563	16.2135	2.09099	4.50824	5e-05	0.00179467	yes
Dok2	Dok2	Dok2	chr14:71174187-71178301	WT	OHT	OK	2.44916	10.4354	2.09112	4.23217	5e-05	0.00179467	yes
Serpinh1	Serpinh1	Serpinh1	chr7:106493884-106501749	WT	OHT	OK	4.8696	20.8311	2.09686	5.26654	5e-05	0.00179467	yes
Galnt3	Galnt3	Galnt3	chr2:65920822-65962850	WT	OHT	OK	0.771545	3.30938	2.10074	3.82672	5e-05	0.00179467	yes
Tap1	Tap1	Tap1	chr17:34324500-34334170	WT	OHT	OK	1.34702	5.79834	2.10587	4.07184	5e-05	0.00179467	yes
Tmcc3	Tmcc3	Tmcc3	chr10:93977601-94053699	WT	OHT	OK	0.913577	3.93476	2.10668	4.46896	5e-05	0.00179467	yes
Lbh	Lbh	Lbh	chr17:73267644-73291286	WT	OHT	OK	0.504894	2.17653	2.10798	3.09304	0.0004	0.0100541	yes
Thbs2	Thbs2	Thbs2	chr17:14802506-14831269	WT	OHT	OK	0.148509	0.641199	2.11022	2.75089	0.00155	0.0293516	yes
Sel1l3	Sel1l3	Sel1l3	chr5:53498321-53604691	WT	OHT	OK	0.454196	1.96306	2.11172	3.54495	5e-05	0.00179467	yes
Foxi3	Foxi3	Foxi3	chr6:70906599-70911060	WT	OHT	OK	4.00553	17.4936	2.12676	4.29713	5e-05	0.00179467	yes
Adcy2	Adcy2	Adcy2	chr13:68758919-69138419	WT	OHT	OK	0.151863	0.664664	2.12986	2.59574	0.0014	0.02696	yes
Tgfb1i1	Tgfb1i1	Tgfb1i1	chr7:135390384-135397226	WT	OHT	OK	0.534713	2.35176	2.13691	3.31326	0.0001	0.00323808	yes
Vopp1	Vopp1	Vopp1	chr6:57702257-57775119	WT	OHT	OK	0.77938	3.44199	2.14284	3.77528	5e-05	0.00179467	yes
Flnc	Flnc	Flnc	chr6:29383152-29411888	WT	OHT	OK	1.0196	4.50893	2.14478	5.47844	5e-05	0.00179467	yes
Ecscr	Ecscr	Ecscr	chr18:35872742-35881145	WT	OHT	OK	1.01656	4.50151	2.14671	3.17162	0.00015	0.00461098	yes
Kcnj3	Kcnj3	Kcnj3	chr2:55289566-55447936	WT	OHT	OK	3.03206	13.4577	2.15006	4.55485	5e-05	0.00179467	yes
Cpne2	Cpne2	Cpne2	chr8:97056927-97094429	WT	OHT	OK	0.731707	3.26794	2.15904	3.51518	5e-05	0.00179467	yes
Sema3e	Sema3e	Sema3e	chr5:14025275-14256689	WT	OHT	OK	3.34052	14.9336	2.16042	6.47944	5e-05	0.00179467	yes
Ppp1r14c	Ppp1r14c	Ppp1r14c	chr10:6881565-6980391	WT	OHT	OK	0.387736	1.73915	2.16524	2.83852	0.00095	0.0200094	yes
Syt11	Syt11	Syt11	chr3:88548622-88576521	WT	OHT	OK	1.42488	6.42863	2.17367	5.02622	5e-05	0.00179467	yes
Clic5	Clic5	Clic5	chr17:44325520-44417117	WT	OHT	OK	0.211618	0.95851	2.17933	3.21585	0.0002	0.00582336	yes
Tbx4	Tbx4	Tbx4	chr11:85703564-85729599	WT	OHT	OK	0.258631	1.173	2.18124	2.77203	0.0006	0.0139895	yes
Fndc5	Fndc5	Fndc5	chr4:128814303-128821837	WT	OHT	OK	0.220603	1.00319	2.18506	2.60471	0.00185	0.0334988	yes
Zscan4f	Zscan4f	Zscan4f	chr7:11983263-11987667	WT	OHT	OK	0.626989	2.85227	2.1856	2.99981	0.0009	0.019167	yes
Kif1a	Kif1a	Kif1a	chr1:94912032-94998442	WT	OHT	OK	2.41007	10.9674	2.18608	6.59253	5e-05	0.00179467	yes
Chst15	Chst15	Chst15	chr7:139427937-139509974	WT	OHT	OK	0.938403	4.31039	2.19954	4.37669	5e-05	0.00179467	yes
Igf2	Igf2	Igf2	chr7:149836672-149856261	WT	OHT	OK	2.32426	10.6972	2.20238	5.27833	5e-05	0.00179467	yes
Ror1	Ror1	Ror1	chr4:99768395-100115150	WT	OHT	OK	0.631109	2.90886	2.20449	3.79413	5e-05	0.00179467	yes
Fam19a4	Fam19a4	Fam19a4	chr6:96781202-97010405	WT	OHT	OK	0.331755	1.52959	2.20495	2.66343	0.0018	0.0327564	yes
Tmeff2	Tmeff2	Tmeff2	chr1:50984366-51244114	WT	OHT	OK	0.206142	0.952031	2.20737	2.69492	0.0012	0.0239316	yes
Phlda1	Phlda1	Phlda1	chr10:110943341-110945705	WT	OHT	OK	1.87087	8.64717	2.20852	4.09407	5e-05	0.00179467	yes
Gap43	Gap43	Gap43	chr16:42248673-42340764	WT	OHT	OK	1.49447	6.93448	2.21415	3.7879	5e-05	0.00179467	yes
Prtg	Prtg	Prtg	chr9:72655080-72765114	WT	OHT	OK	1.57746	7.32447	2.21512	5.94343	5e-05	0.00179467	yes
B4galnt1	B4galnt1	B4galnt1	chr10:126602211-126609396	WT	OHT	OK	0.848129	3.95696	2.22204	3.77924	5e-05	0.00179467	yes
Mfap3l	Mfap3l	Mfap3l	chr8:63111656-63155528	WT	OHT	OK	1.17146	5.49858	2.23075	5.27489	5e-05	0.00179467	yes
F5	F5	F5	chr1:166045394-166150405	WT	OHT	OK	0.486255	2.28675	2.23351	4.38376	5e-05	0.00179467	yes
Jakmip2	Jakmip2	Jakmip2	chr18:43691061-43847427	WT	OHT	OK	0.293696	1.38728	2.23986	3.39062	0.0001	0.00323808	yes
Pak3	Pak3	Pak3	chrX:139953133-140232339	WT	OHT	OK	0.136022	0.644785	2.24498	3.16104	0.00015	0.00461098	yes
Gsn	Gsn	Gsn	chr2:35111878-35163422	WT	OHT	OK	1.79412	8.52291	2.24807	4.65082	5e-05	0.00179467	yes
Nell2	Nell2	Nell2	chr15:95049880-95359137	WT	OHT	OK	0.192402	0.914614	2.24904	2.78349	0.0011	0.0224289	yes
Dsc2	Dsc2	Dsc2	chr18:20189298-20218006	WT	OHT	OK	0.447033	2.12695	2.25033	3.73795	5e-05	0.00179467	yes
Igdcc4	Igdcc4	Igdcc4	chr9:64949301-64985750	WT	OHT	OK	3.43368	16.3387	2.25047	6.70075	5e-05	0.00179467	yes
Nox4	Nox4	Nox4	chr7:94395304-94547116	WT	OHT	OK	0.535031	2.54805	2.2517	3.6987	5e-05	0.00179467	yes
Pxdc1	Pxdc1	Pxdc1	chr13:34719709-34744550	WT	OHT	OK	0.891638	4.25033	2.25304	3.47275	0.0003	0.00802853	yes
Lhfp	Lhfp	Lhfp	chr3:52845468-53065601	WT	OHT	OK	0.423307	2.02116	2.2554	2.75408	0.00195	0.0348074	yes
Irgm1	Irgm1	Irgm1	chr11:48678750-48684848	WT	OHT	OK	2.11798	10.1427	2.25968	4.85245	5e-05	0.00179467	yes
Arl4c	Arl4c	Arl4c	chr1:90594800-90598766	WT	OHT	OK	7.0276	33.9297	2.27144	6.90568	5e-05	0.00179467	yes
Spag6	Spag6	Spag6	chr16:16753108-16829456	WT	OHT	OK	0.240825	1.16645	2.27607	2.64892	0.00275	0.0444642	yes
Epha8	Epha8	Epha8	chr4:136485333-136512731	WT	OHT	OK	0.246287	1.19853	2.28286	3.41389	5e-05	0.00179467	yes
Cend1	Cend1	Cend1	chr7:148612349-148615319	WT	OHT	OK	0.32527	1.59248	2.29157	2.79727	0.0013	0.0254792	yes
Xkr4	Xkr4	Xkr4	chr1:3204562-3661579	WT	OHT	OK	0.164218	0.808086	2.29889	2.71218	0.0023	0.0390989	yes
Tmem229a	Tmem229a	Tmem229a	chr6:24901140-24906125	WT	OHT	OK	0.328036	1.61537	2.29994	3.51772	0.0001	0.00323808	yes
Zfp467	Zfp467	Zfp467	chr6:48377690-48395824	WT	OHT	OK	0.421611	2.09109	2.31027	2.39624	0.00265	0.0433286	yes
Lipg	Lipg	Lipg	chr18:75098975-75120917	WT	OHT	OK	0.400413	1.98684	2.31091	3.50979	0.00015	0.00461098	yes
Nipal4	Nipal4	Nipal4	chr11:45961656-45979861	WT	OHT	OK	0.157638	0.783143	2.31266	2.75135	0.0023	0.0390989	yes
Ets1	Ets1	Ets1	chr9:32503626-32565405	WT	OHT	OK	0.328484	1.64828	2.32707	3.73541	5e-05	0.00179467	yes
Vstm5	Vstm5	Vstm5	chr9:15043488-15063857	WT	OHT	OK	0.241507	1.21401	2.32964	2.62696	0.0031	0.0488431	yes
Lpar6	Lpar6	Lpar6	chr14:73595308-73725598	WT	OHT	OK	3.41686	17.3122	2.34105	3.79183	5e-05	0.00179467	yes
Hmgcll1	Hmgcll1	Hmgcll1	chr9:75862783-75984157	WT	OHT	OK	0.541775	2.76101	2.34943	3.86999	5e-05	0.00179467	yes
Phldb2	Phldb2	Phldb2	chr16:45746343-45844491	WT	OHT	OK	1.16304	5.9383	2.35215	5.48654	5e-05	0.00179467	yes
Fzd1	Fzd1	Fzd1	chr5:4753838-4758216	WT	OHT	OK	0.367497	1.89796	2.36865	3.65649	0.0001	0.00323808	yes
Sfn	Sfn	Sfn	chr4:133156470-133158083	WT	OHT	OK	22.7068	117.436	2.37069	7.44938	5e-05	0.00179467	yes
Ptn	Ptn	Ptn	chr6:36665662-36761361	WT	OHT	OK	0.338284	1.77047	2.38783	3.06838	0.00075	0.0165939	yes
Fosl2	Fosl2	Fosl2	chr5:32438844-32460212	WT	OHT	OK	0.333609	1.75302	2.39362	3.97101	5e-05	0.00179467	yes
Bmp8b	Bmp8b	Bmp8b	chr4:122782407-122803334	WT	OHT	OK	0.61818	3.25095	2.39476	3.84022	5e-05	0.00179467	yes
Rgs20	Rgs20	Rgs20	chr1:4899656-5060366	WT	OHT	OK	0.297661	1.56696	2.39623	2.63702	0.00315	0.0494383	yes
Tinagl1	Tinagl1	Tinagl1	chr4:129842843-129852366	WT	OHT	OK	1.02346	5.39514	2.3982	3.98371	5e-05	0.00179467	yes
Car4	Car4	Car4	chr11:84771255-84779556	WT	OHT	OK	4.21599	22.2975	2.40294	5.27509	5e-05	0.00179467	yes
Wnt4	Wnt4	Wnt4	chr4:136833549-136855416	WT	OHT	OK	0.346798	1.83488	2.40352	3.77944	5e-05	0.00179467	yes
Cap2	Cap2	Cap2	chr13:46597271-46745650	WT	OHT	OK	0.410882	2.17487	2.40413	3.83261	5e-05	0.00179467	yes
Vat1l	Vat1l	Vat1l	chr8:116729539-116897970	WT	OHT	OK	0.173203	0.922136	2.41252	3.02364	0.001	0.020774	yes
Pdlim3	Pdlim3	Pdlim3	chr8:46970838-47004900	WT	OHT	OK	0.866097	4.61115	2.41253	3.59998	5e-05	0.00179467	yes
Gprc5c	Gprc5c	Gprc5c	chr11:114712845-114733931	WT	OHT	OK	1.77414	9.46153	2.41495	5.16483	5e-05	0.00179467	yes
Mal2	Mal2	Mal2	chr15:54402920-54434401	WT	OHT	OK	0.419886	2.25606	2.42573	3.35195	0.0001	0.00323808	yes
Zscan4a	Zscan4a	Zscan4a	chr7:11379589-11384414	WT	OHT	OK	0.230768	1.24246	2.42868	2.66198	0.00255	0.0420144	yes
Itga3	Itga3	Itga3	chr11:94905795-94938028	WT	OHT	OK	7.0499	38.0074	2.43061	7.68595	5e-05	0.00179467	yes
Cyp2j13	Cyp2j13	Cyp2j13	chr4:95709350-95744231	WT	OHT	OK	0.140063	0.757284	2.43475	2.98806	0.00115	0.023253	yes
Tubb4a	Tubb4a	Tubb4a	chr17:57219488-57227205	WT	OHT	OK	0.830123	4.55966	2.45753	4.18371	5e-05	0.00179467	yes
Fosb	Fosb	Fosb	chr7:19888044-19895394	WT	OHT	OK	0.163717	0.899853	2.45848	2.77141	0.0022	0.0380025	yes
Pcdh1	Pcdh1	Pcdh1	chr18:38356347-38369416	WT	OHT	OK	0.67478	3.71336	2.46024	4.69817	5e-05	0.00179467	yes
Gbp3	Gbp3	Gbp3	chr3:142223015-142236176	WT	OHT	OK	0.48647	2.68706	2.4656	3.71504	5e-05	0.00179467	yes
Wnt7a	Wnt7a	Wnt7a	chr6:91313976-91361363	WT	OHT	OK	0.294819	1.63076	2.46765	3.27996	0.0002	0.00582336	yes
Plcb1	Plcb1	Plcb1	chr2:134611899-135300994	WT	OHT	OK	0.246887	1.36724	2.46934	4.16636	5e-05	0.00179467	yes
Mrc2	Mrc2	Mrc2	chr11:105153959-105212459	WT	OHT	OK	0.280378	1.55689	2.47322	4.03191	5e-05	0.00179467	yes
Cftr	Cftr	Cftr	chr6:18120686-18272769	WT	OHT	OK	0.125638	0.699003	2.47603	3.30366	0.0003	0.00802853	yes
Cpz	Cpz	Cpz	chr5:35844866-35868275	WT	OHT	OK	0.282778	1.5819	2.48392	3.07781	0.00065	0.0147859	yes
Cald1	Cald1	Cald1	chr6:34659443-34725469	WT	OHT	OK	10.3033	57.7811	2.48749	8.10748	5e-05	0.00179467	yes
Gria3	Gria3	Gria3	chrX:38754480-39031778	WT	OHT	OK	0.168217	0.943546	2.48777	3.43397	5e-05	0.00179467	yes
Alox5	Alox5	Alox5	chr6:116360088-116411196	WT	OHT	OK	0.316418	1.77522	2.48809	3.48451	0.0001	0.00323808	yes
Insm1	Insm1	Insm1	chr2:146047732-146050754	WT	OHT	OK	6.35567	36.2	2.50987	6.50811	5e-05	0.00179467	yes
Anxa3	Anxa3	Anxa3	chr5:97222403-97274987	WT	OHT	OK	4.88693	27.8896	2.51272	5.98494	5e-05	0.00179467	yes
Cyr61	Cyr61	Cyr61	chr3:145309934-145312949	WT	OHT	OK	16.1539	93.4444	2.53223	7.8254	5e-05	0.00179467	yes
Cryab	Cryab	Cryab	chr9:50560862-50564738	WT	OHT	OK	2.19296	12.7204	2.53619	4.38887	5e-05	0.00179467	yes
Cyp1a1	Cyp1a1	Cyp1a1	chr9:57535734-57551631	WT	OHT	OK	0.194731	1.13284	2.54039	2.99767	0.0006	0.0139895	yes
Dll3	Dll3	Dll3	chr7:29078573-29086804	WT	OHT	OK	2.1005	12.2445	2.54333	4.75368	5e-05	0.00179467	yes
Timp2	Timp2	Timp2	chr11:118162374-118216725	WT	OHT	OK	0.563448	3.30903	2.55405	4.20336	5e-05	0.00179467	yes
Ptgs2	Ptgs2	Ptgs2	chr1:151947253-151955142	WT	OHT	OK	0.184045	1.08557	2.56032	3.30063	0.00045	0.0110963	yes
Ghr	Ghr	Ghr	chr15:3267759-3533230	WT	OHT	OK	1.05332	6.23915	2.5664	3.97489	5e-05	0.00179467	yes
Bmp1	Bmp1	Bmp1	chr14:70874361-70920067	WT	OHT	OK	0.311299	1.84694	2.56876	3.94117	5e-05	0.00179467	yes
Fgf5	Fgf5	Fgf5	chr5:98683202-98706049	WT	OHT	OK	1.41085	8.37255	2.5691	4.88636	5e-05	0.00179467	yes
Vgf	Vgf	Vgf	chr5:137506164-137509221	WT	OHT	OK	0.315171	1.87053	2.56924	3.30197	0.00015	0.00461098	yes
Zyx	Zyx	Zyx	chr6:42299826-42308394	WT	OHT	OK	6.01471	35.806	2.57363	7.08156	5e-05	0.00179467	yes
Col1a1	Col1a1	Col1a1	chr11:94797583-94813170	WT	OHT	OK	0.101612	0.604959	2.57377	2.92182	0.0022	0.0380025	yes
Jph2	Jph2	Jph2	chr2:163161977-163223729	WT	OHT	OK	0.150308	0.895518	2.5748	2.93916	0.00115	0.023253	yes
2004-09-01	2004-09-01	2004-09-01	chr11:87394632-87404041	WT	OHT	OK	0.460697	2.78717	2.59691	3.34348	0.00015	0.00461098	yes
St8sia3	St8sia3	St8sia3	chr18:64317377-64436834	WT	OHT	OK	0.148493	0.901935	2.60263	3.64019	5e-05	0.00179467	yes
Slc5a5	Slc5a5	Slc5a5	chr8:73406787-73416656	WT	OHT	OK	0.924427	5.62336	2.6048	4.73846	5e-05	0.00179467	yes
Calcr	Calcr	Calcr	chr6:3635719-3714713	WT	OHT	OK	0.602895	3.69564	2.61585	4.39028	5e-05	0.00179467	yes
Nt5e	Nt5e	Nt5e	chr9:88222446-88266927	WT	OHT	OK	0.114407	0.709581	2.63279	2.86235	0.0017	0.0313918	yes
Psmb8	Psmb8	Psmb8	chr17:34335139-34338399	WT	OHT	OK	1.2378	7.72182	2.64117	4.11553	5e-05	0.00179467	yes
Gbp7	Gbp7	Gbp7	chr3:142193301-142213047	WT	OHT	OK	0.200516	1.25476	2.64563	4.09299	5e-05	0.00179467	yes
Sertad4	Sertad4	Sertad4	chr1:194670681-194681946	WT	OHT	OK	0.940233	5.90631	2.65117	4.95511	5e-05	0.00179467	yes
Plat	Plat	Plat	chr8:23868215-23893320	WT	OHT	OK	0.154297	0.975561	2.66052	2.97784	0.0019	0.0342169	yes
Lrrk2	Lrrk2	Lrrk2	chr15:91503654-91646555	WT	OHT	OK	0.194547	1.23582	2.66728	4.44404	5e-05	0.00179467	yes
Nrcam	Nrcam	Nrcam	chr12:45429871-45702833	WT	OHT	OK	0.289595	1.85186	2.67686	4.69491	5e-05	0.00179467	yes
Clu	Clu	Clu	chr14:66587319-66600382	WT	OHT	OK	2.15772	13.8334	2.68058	5.46771	5e-05	0.00179467	yes
Slc25a24	Slc25a24	Slc25a24	chr3:108926066-108971327	WT	OHT	OK	1.04946	6.73476	2.68198	5.22845	5e-05	0.00179467	yes
Gatm	Gatm	Gatm	chr2:122420208-122437013	WT	OHT	OK	0.731903	4.69899	2.68263	4.2902	5e-05	0.00179467	yes
Tmem54	Tmem54	Tmem54	chr4:128782773-128798984	WT	OHT	OK	0.867282	5.57635	2.68475	2.76579	0.0024	0.0404775	yes
Lix1	Lix1	Lix1	chr17:17539649-17596351	WT	OHT	OK	0.161929	1.04132	2.68498	3.07297	0.0012	0.0239316	yes
Krt7	Krt7	Krt7	chr15:101242833-101258237	WT	OHT	OK	0.5973	3.84753	2.68741	3.81006	5e-05	0.00179467	yes
Slc40a1	Slc40a1	Slc40a1	chr1:45964914-45982439	WT	OHT	OK	2.69391	17.3657	2.68847	6.63005	5e-05	0.00179467	yes
Wnt9a	Wnt9a	Wnt9a	chr11:59120431-59147054	WT	OHT	OK	0.369267	2.39276	2.69594	4.02908	5e-05	0.00179467	yes
Il15ra	Il15ra	Il15ra	chr2:11626919-11655612	WT	OHT	OK	0.110851	0.720203	2.69978	1.47449	0.0012	0.0239316	yes
Lrrk1	Lrrk1	Lrrk1	chr7:73403632-73533227	WT	OHT	OK	0.113495	0.737685	2.70038	3.78249	0.0001	0.00323808	yes
Sall2	Sall2	Sall2	chr14:52930851-52948345	WT	OHT	OK	1.04727	6.81093	2.70122	5.90897	5e-05	0.00179467	yes
Fut4	Fut4	Fut4	chr9:14552902-14556566	WT	OHT	OK	0.141175	0.91978	2.7038	3.06206	0.00105	0.0216153	yes
Metrnl	Metrnl	Metrnl	chr11:121563740-121578703	WT	OHT	OK	0.270885	1.77004	2.70803	3.25876	0.00115	0.023253	yes
Cxcl12	Cxcl12	Cxcl12	chr6:117118552-117131386	WT	OHT	OK	0.69493	4.54275	2.70862	4.16889	5e-05	0.00179467	yes
Gfra1	Gfra1	Gfra1	chr19:58311181-58528956	WT	OHT	OK	0.255638	1.67192	2.70933	3.68641	0.0001	0.00323808	yes
Piezo2	Piezo2	Piezo2	chr18:63169866-63546837	WT	OHT	OK	0.0964378	0.631576	2.71129	3.99084	5e-05	0.00179467	yes
Gpm6a	Gpm6a	Gpm6a	chr8:55864786-56146231	WT	OHT	OK	0.14865	0.977646	2.7174	2.61028	0.00225	0.0386643	yes
Cav1	Cav1	Cav1	chr6:17256334-17291328	WT	OHT	OK	0.210308	1.38338	2.71761	2.86139	0.001	0.020774	yes
Fermt1	Fermt1	Fermt1	chr2:132729914-132771772	WT	OHT	OK	0.611272	4.02088	2.71762	5.41086	5e-05	0.00179467	yes
Alcam	Alcam	Alcam	chr16:52249108-52453110	WT	OHT	OK	0.277278	1.82437	2.718	4.2471	5e-05	0.00179467	yes
Epha1	Epha1	Epha1	chr6:42308485-42330557	WT	OHT	OK	2.37576	15.6548	2.72015	6.81037	5e-05	0.00179467	yes
Dusp8	Dusp8	Dusp8	chr7:149265391-149281189	WT	OHT	OK	0.192987	1.29702	2.74862	3.73335	5e-05	0.00179467	yes
Mfap2	Mfap2	Mfap2	chr4:140566338-140571899	WT	OHT	OK	0.281879	1.8971	2.75065	2.39087	0.003	0.0476387	yes
Anxa1	Anxa1	Anxa1	chr19:20447923-20465161	WT	OHT	OK	1.71746	11.5969	2.75539	4.89183	5e-05	0.00179467	yes
Shisa4	Shisa4	Shisa4	chr1:137268032-137271640	WT	OHT	OK	0.455152	3.07774	2.75745	3.06343	0.00175	0.0321195	yes
Cdh10	Cdh10	Cdh10	chr15:18750083-18943989	WT	OHT	OK	0.113402	0.76868	2.76094	3.12994	0.0018	0.0327564	yes
Vrtn	Vrtn	Vrtn	chr12:85981968-85992405	WT	OHT	OK	0.598571	4.05855	2.76137	4.62532	5e-05	0.00179467	yes
Acta2	Acta2	Acta2	chr19:34314825-34329863	WT	OHT	OK	1.75903	11.9798	2.76775	5.65689	5e-05	0.00179467	yes
Ccno	Ccno	Ccno	chr13:113778009-113780986	WT	OHT	OK	1.60396	10.9799	2.77514	5.01187	5e-05	0.00179467	yes
3830417A13Rik	3830417A13Rik	3830417A13Rik	chrX:61426722-61431953	WT	OHT	OK	0.237421	1.63628	2.7849	3.00484	0.0019	0.0342169	yes
Rgs2	Rgs2	Rgs2	chr1:145846467-145851279	WT	OHT	OK	0.145436	1.00599	2.79016	3.16265	0.00175	0.0321195	yes
Syt1	Syt1	Syt1	chr10:107934705-108448031	WT	OHT	OK	0.0877505	0.607406	2.79118	3.02945	0.00075	0.0165939	yes
Rasef	Rasef	Rasef	chr4:73360482-73436506	WT	OHT	OK	0.230742	1.61324	2.8056	4.23164	5e-05	0.00179467	yes
Krt19	Krt19	Krt19	chr11:100002125-100007233	WT	OHT	OK	3.178	22.2342	2.80659	5.83993	5e-05	0.00179467	yes
Nes	Nes	Nes	chr3:87775014-87784373	WT	OHT	OK	1.42846	10.0331	2.81223	7.61241	5e-05	0.00179467	yes
Ms4a4d	Ms4a4d	Ms4a4d	chr19:11611338-11632956	WT	OHT	OK	0.368665	2.64183	2.84115	3.29578	0.001	0.020774	yes
Nov	Nov	Nov	chr15:54577482-54585316	WT	OHT	OK	0.3117	2.24353	2.84754	3.5509	0.00025	0.00691939	yes
Prnd	Prnd	Prnd	chr2:131776596-131781866	WT	OHT	OK	0.16551	1.20054	2.85869	3.02948	0.0002	0.00582336	yes
Sema3c	Sema3c	Sema3c	chr5:17080633-17236085	WT	OHT	OK	0.620079	4.50619	2.86138	5.54459	5e-05	0.00179467	yes
Krt18	Krt18	Krt18	chr15:101858646-101862457	WT	OHT	OK	12.3152	91.086	2.88679	8.27383	5e-05	0.00179467	yes
Cited1	Cited1	Cited1	chrX:99442716-99447520	WT	OHT	OK	0.795413	5.88836	2.88809	3.23127	0.0001	0.00323808	yes
Slc35f1	Slc35f1	Slc35f1	chr10:52410306-52831428	WT	OHT	OK	0.166673	1.24113	2.89657	3.87031	0.0001	0.00323808	yes
Fndc3c1	Fndc3c1	Fndc3c1	chrX:103615381-103680568	WT	OHT	OK	2.31662	17.2536	2.89681	7.80852	5e-05	0.00179467	yes
Enpp2	Enpp2	Enpp2	chr15:54670452-54751701	WT	OHT	OK	2.13011	16.0293	2.91171	6.8824	5e-05	0.00179467	yes
Rnf128	Rnf128	Rnf128	chrX:136097878-136207684	WT	OHT	OK	1.83216	13.8047	2.91355	5.97712	5e-05	0.00179467	yes
Mfap4	Mfap4	Mfap4	chr11:61298945-61302206	WT	OHT	OK	0.489994	3.7091	2.92023	3.69522	0.00055	0.0130494	yes
Prss23	Prss23	Prss23	chr7:96656294-96666096	WT	OHT	OK	0.715897	5.50135	2.94196	5.08519	5e-05	0.00179467	yes
Efemp1	Efemp1	Efemp1	chr11:28753204-28826743	WT	OHT	OK	0.751627	5.83795	2.95737	4.76688	5e-05	0.00179467	yes
Itpripl2	Itpripl2	Itpripl2	chr7:125628625-125635489	WT	OHT	OK	0.112916	0.886738	2.97325	3.83949	5e-05	0.00179467	yes
Rfx6	Rfx6	Rfx6	chr10:51397565-51450235	WT	OHT	OK	0.100229	0.804908	3.00553	3.0786	0.0013	0.0254792	yes
Thbs1	Thbs1	Thbs1	chr2:117937657-117952869	WT	OHT	OK	2.11376	17.1134	3.01724	7.9675	5e-05	0.00179467	yes
Oasl2	Oasl2	Oasl2	chr5:115346942-115362254	WT	OHT	OK	0.239425	1.96221	3.03483	4.16732	5e-05	0.00179467	yes
Pou3f1	Pou3f1	Pou3f1	chr4:124334888-124337899	WT	OHT	OK	7.09779	59.1783	3.05963	8.73376	5e-05	0.00179467	yes
Fam131b	Fam131b	Fam131b	chr6:42265310-42274639	WT	OHT	OK	0.155982	1.30277	3.06213	3.88408	5e-05	0.00179467	yes
Magel2	Magel2	Magel2	chr7:69521864-69526526	WT	OHT	OK	0.161843	1.36615	3.07745	4.19818	5e-05	0.00179467	yes
Atf3	Atf3	Atf3	chr1:192994175-193007212	WT	OHT	OK	0.206022	1.77926	3.1104	3.56885	0.00065	0.0147859	yes
Scarf2	Scarf2	Scarf2	chr16:17797374-17808380	WT	OHT	OK	0.462806	4.01294	3.11618	4.62499	5e-05	0.00179467	yes
Gbp1	Gbp1	Gbp1	chr3:142257810-142282140	WT	OHT	OK	1.35545	11.7596	3.11699	6.40677	5e-05	0.00179467	yes
Samd4	Samd4	Samd4	chr14:47502639-47725492	WT	OHT	OK	0.386683	3.35738	3.11811	5.79846	5e-05	0.00179467	yes
St6gal2	St6gal2	St6gal2	chr17:55585014-55638524	WT	OHT	OK	0.25621	2.28283	3.15542	3.84753	5e-05	0.00179467	yes
Has2	Has2	Has2	chr15:56497181-56526101	WT	OHT	OK	0.466768	4.19674	3.16849	5.46743	5e-05	0.00179467	yes
Cldn5	Cldn5	Cldn5	chr16:18776939-18778355	WT	OHT	OK	0.320664	2.8972	3.17552	3.24814	0.00185	0.0334988	yes
Cyp1b1	Cyp1b1	Cyp1b1	chr17:80106292-80114381	WT	OHT	OK	0.175327	1.60023	3.19016	4.31748	5e-05	0.00179467	yes
Gbp2	Gbp2	Gbp2	chr3:142283626-142300972	WT	OHT	OK	2.48216	22.8615	3.20325	7.31522	5e-05	0.00179467	yes
Csf1	Csf1	Csf1	chr3:107543965-107563387	WT	OHT	OK	0.292865	2.72018	3.2154	4.58715	5e-05	0.00179467	yes
Krt8	Krt8	Krt8	chr15:101827141-101834773	WT	OHT	OK	8.80257	82.9816	3.2368	8.99409	5e-05	0.00179467	yes
Zscan4c	Zscan4c	Zscan4c	chr7:11591093-11595896	WT	OHT	OK	0.160376	1.53556	3.25923	3.55526	0.00095	0.0200094	yes
Cysltr1	Cysltr1	Cysltr1	chrX:103771855-103905896	WT	OHT	OK	0.387538	3.86215	3.31699	4.7243	5e-05	0.00179467	yes
Crlf1	Crlf1	Crlf1	chr8:73017054-73027980	WT	OHT	OK	0.467522	4.67025	3.32039	4.44714	5e-05	0.00179467	yes
Fhl2	Fhl2	Fhl2	chr1:43179918-43220806	WT	OHT	OK	0.22125	2.21362	3.32266	3.23586	0.00295	0.0470088	yes
Tgfb2	Tgfb2	Tgfb2	chr1:188447064-188529871	WT	OHT	OK	0.185489	1.8659	3.33046	4.40248	5e-05	0.00179467	yes
Tacstd2	Tacstd2	Tacstd2	chr6:67484052-67485816	WT	OHT	OK	1.28376	13.0215	3.34245	5.63663	5e-05	0.00179467	yes
Tmprss2	Tmprss2	Tmprss2	chr16:97786288-97832802	WT	OHT	OK	0.100489	1.03469	3.3641	3.4782	0.00185	0.0334988	yes
Myl9	Myl9	Myl9	chr2:156601199-156607393	WT	OHT	OK	1.66532	17.1488	3.36423	6.07987	5e-05	0.00179467	yes
Cnn1	Cnn1	Cnn1	chr9:21903696-21913665	WT	OHT	OK	0.9957	10.2776	3.36764	6.1764	5e-05	0.00179467	yes
Car3	Car3	Car3	chr3:14863537-14872373	WT	OHT	OK	1.12824	11.9383	3.40345	5.65659	5e-05	0.00179467	yes
Tagln	Tagln	Tagln	chr9:45671773-45744141	WT	OHT	OK	12.762	139.503	3.45037	5.71806	5e-05	0.00179467	yes
Acta1	Acta1	Acta1	chr8:126415657-126418675	WT	OHT	OK	1.49917	16.4735	3.45791	6.00432	5e-05	0.00179467	yes
Sema6a	Sema6a	Sema6a	chr18:47404907-47528522	WT	OHT	OK	0.449585	5.06931	3.49512	7.10926	5e-05	0.00179467	yes
Il33	Il33	Il33	chr19:29999603-30035205	WT	OHT	OK	0.292253	3.35484	3.52095	4.72695	5e-05	0.00179467	yes
Mmp25	Mmp25	Mmp25	chr17:23766424-23782236	WT	OHT	OK	0.856606	10.4299	3.60595	7.11065	5e-05	0.00179467	yes
Dach1	Dach1	Dach1	chr14:98186065-98568762	WT	OHT	OK	0.0578152	0.768287	3.73212	3.45248	0.00055	0.0130494	yes
Gabra3	Gabra3	Gabra3	chrX:69678014-69901585	WT	OHT	OK	0.100661	1.38667	3.78405	4.27937	0.00035	0.009099	yes
Pcdh18	Pcdh18	Pcdh18	chr3:49547217-49561238	WT	OHT	OK	0.100113	1.56995	3.97103	5.03647	5e-05	0.00179467	yes
Kynu	Kynu	Kynu	chr2:43410848-43538235	WT	OHT	OK	0.0915856	1.49422	4.02813	3.50991	0.00275	0.0444642	yes
Spon1	Spon1	Spon1	chr7:120909511-121186889	WT	OHT	OK	0.0787295	1.33348	4.08215	5.00628	5e-05	0.00179467	yes
Gm14005	Gm14005	Gm14005	chr2:128124398-128255087	WT	OHT	OK	0.0947207	1.85132	4.28873	2.12152	0.0023	0.0390989	yes
Fxyd4	Fxyd4	Fxyd4	chr6:117883576-117887353	WT	OHT	OK	0.720192	0	#NAME?	#NAME?	0.00015	0.00461098	yes

## Sheet: description
# Differentially expressed genes between WT and Dpf2 -/- (OHT treated) cells
# the table is the output from the cuffdiff program
Column number	Column name	Description
1	Tested id	A unique identifier describing the transcipt, gene, primary transcript, or CDS being tested
2	gene	The gene_name(s) or gene_id(s) being tested
3	locus	Genomic coordinates for easy browsing to the genes or transcripts being tested.
4	sample 1	Label (or number if no labels provided) of the first sample being tested
5	sample 2	Label (or number if no labels provided) of the second sample being tested
6	Test status	Can be one of OK (test successful), NOTEST (not enough alignments for testing), LOWDATA (too complex or shallowly sequenced), HIDATA (too many fragments in locus), or FAIL, when an ill-conditioned covariance matrix or other numerical exception prevents testing.
7	value_1	FPKM of the gene in sample 1
8	value_2	FPKM of the gene in sample 2
9	log2(fold_change)	The (base 2) log of the fold change value_2/value_1
10	test stat	The value of the test statistic used to compute significance of the observed change in FPKM
11	p	The uncorrected p-value of the test statistic
12	q	The FDR-adjusted p-value of the test statistic
13	significant	Can be either “yes” or “no”, depending on whether p is greater then the FDR after Benjamini-Hochberg correction for multiple-testing
