# Supplementary material for: The BAF and PRC2 Complex Subunits Dpf2 and Eed Antagonistically Converge on Tbx3 to Control ESC Differentiation
Source: Cell Stem Cell. 2019 Jan 3;24(1):138–152.e8. doi: 10.1016/j.stem.2018.12.001 (PMC6486830; doi:10.1016/j.stem.2018.12.001)
Supplement: Table S4. Locations of Dpf2 Binding Events in ESCs and Day 2 and Day 4 Ebs, Related to Figure 5 [file mmc4.xlsx]

## Sheet: Sheet1
Table S4	Binding sites (mm9) of Dpf2 in ESCs and day2 and day4 differentiating Ebs
ESC	Day2_EB	Day4_EB
chr1:3053054-3053055	chr1:3053033-3053034	chr1:3053026-3053027
chr1:3181676-3181677	chr1:3181696-3181697	chr1:3277520-3277521
chr1:3330973-3330974	chr1:3330966-3330967	chr1:3330961-3330962
chr1:3333779-3333780	chr1:3333769-3333770	chr1:3333770-3333771
chr1:3436117-3436118	chr1:3334385-3334386	chr1:3473100-3473101
chr1:3451019-3451020	chr1:3473135-3473136	chr1:3539565-3539566
chr1:3473078-3473079	chr1:3539558-3539559	chr1:3639222-3639223
chr1:3539811-3539812	chr1:3559583-3559584	chr1:3671778-3671779
chr1:3550809-3550810	chr1:3639211-3639212	chr1:3699757-3699758
chr1:3559434-3559435	chr1:3661889-3661890	chr1:3943862-3943863
chr1:3639217-3639218	chr1:3671771-3671772	chr1:4141101-4141102
chr1:3669834-3669835	chr1:3699853-3699854	chr1:4204219-4204220
chr1:3671764-3671765	chr1:3904346-3904347	chr1:4275401-4275402
chr1:3904335-3904336	chr1:3943862-3943863	chr1:4319770-4319771
chr1:3937204-3937205	chr1:3946598-3946599	chr1:4387101-4387102
chr1:3939381-3939382	chr1:4141046-4141047	chr1:4561846-4561847
chr1:3942104-3942105	chr1:4204234-4204235	chr1:4679536-4679537
chr1:3943829-3943830	chr1:4275605-4275606	chr1:4745790-4745791
chr1:3946578-3946579	chr1:4319770-4319771	chr1:4755840-4755841
chr1:3972260-3972261	chr1:4387087-4387088	chr1:4775706-4775707
chr1:3973057-3973058	chr1:4451546-4451547	chr1:4792788-4792789
chr1:3984955-3984956	chr1:4745803-4745804	chr1:4845678-4845679
chr1:4049546-4049547	chr1:4755951-4755952	chr1:4847683-4847684
chr1:4051859-4051860	chr1:4775694-4775695	chr1:4904784-4904785
chr1:4054021-4054022	chr1:4792848-4792849	chr1:4960836-4960837
chr1:4126788-4126789	chr1:4797876-4797877	chr1:5005601-5005602
chr1:4129421-4129422	chr1:4845685-4845686	chr1:5013027-5013028
chr1:4141104-4141105	chr1:4847738-4847739	chr1:5077880-5077881
chr1:4142309-4142310	chr1:4960830-4960831	chr1:5218177-5218178
chr1:4204204-4204205	chr1:4962632-4962633	chr1:5223104-5223105
chr1:4275516-4275517	chr1:5005619-5005620	chr1:5251457-5251458
chr1:4384947-4384948	chr1:5012988-5012989	chr1:5768904-5768905
chr1:4387133-4387134	chr1:5073278-5073279	chr1:5924467-5924468
chr1:4438271-4438272	chr1:5077874-5077875	chr1:5933730-5933731
chr1:4650395-4650396	chr1:5218158-5218159	chr1:5995810-5995811
chr1:4792795-4792796	chr1:5223092-5223093	chr1:6133037-6133038
chr1:4793248-4793249	chr1:5251482-5251483	chr1:6204711-6204712
chr1:4797554-4797555	chr1:5768890-5768891	chr1:6272601-6272602
chr1:4798222-4798223	chr1:5924455-5924456	chr1:6448239-6448240
chr1:4809753-4809754	chr1:5933724-5933725	chr1:6581705-6581706
chr1:4844351-4844352	chr1:5995816-5995817	chr1:6860643-6860644
chr1:4845662-4845663	chr1:6051433-6051434	chr1:6888456-6888457
chr1:4904810-4904811	chr1:6107805-6107806	chr1:7037488-7037489
chr1:4924403-4924404	chr1:6133052-6133053	chr1:7042573-7042574
chr1:4960862-4960863	chr1:6204729-6204730	chr1:7111735-7111736
chr1:4962639-4962640	chr1:6205464-6205465	chr1:7115038-7115039
chr1:4968144-4968145	chr1:6272621-6272622	chr1:7116306-7116307
chr1:5005635-5005636	chr1:6439184-6439185	chr1:7191958-7191959
chr1:5125002-5125003	chr1:6448265-6448266	chr1:7302812-7302813
chr1:5127338-5127339	chr1:6581654-6581655	chr1:7309641-7309642
chr1:5148882-5148883	chr1:6719479-6719480	chr1:7312740-7312741
chr1:5216915-5216916	chr1:6860661-6860662	chr1:7500338-7500339
chr1:5218185-5218186	chr1:6888452-6888453	chr1:7661995-7661996
chr1:5223072-5223073	chr1:7002776-7002777	chr1:7722966-7722967
chr1:5226567-5226568	chr1:7037458-7037459	chr1:7767373-7767374
chr1:5232030-5232031	chr1:7042563-7042564	chr1:7958202-7958203
chr1:5250290-5250291	chr1:7045468-7045469	chr1:7993556-7993557
chr1:5250712-5250713	chr1:7079196-7079197	chr1:8087302-8087303
chr1:5251552-5251553	chr1:7115025-7115026	chr1:8113374-8113375
chr1:5451854-5451855	chr1:7116303-7116304	chr1:8548130-8548131
chr1:5645915-5645916	chr1:7120054-7120055	chr1:8572126-8572127
chr1:5768886-5768887	chr1:7191917-7191918	chr1:8931037-8931038
chr1:5772812-5772813	chr1:7302642-7302643	chr1:9183019-9183020
chr1:5806941-5806942	chr1:7303747-7303748	chr1:9433261-9433262
chr1:5933731-5933732	chr1:7309620-7309621	chr1:9655022-9655023
chr1:6043940-6043941	chr1:7312748-7312749	chr1:9690716-9690717
chr1:6044932-6044933	chr1:7388481-7388482	chr1:9745846-9745847
chr1:6049344-6049345	chr1:7430728-7430729	chr1:9758997-9758998
chr1:6107835-6107836	chr1:7484396-7484397	chr1:9838232-9838233
chr1:6133045-6133046	chr1:7500419-7500420	chr1:9934178-9934179
chr1:6204698-6204699	chr1:7533094-7533095	chr1:9999233-9999234
chr1:6272569-6272570	chr1:7576601-7576602	chr1:10030076-10030077
chr1:6439124-6439125	chr1:7661986-7661987	chr1:10074720-10074721
chr1:6444307-6444308	chr1:7722971-7722972	chr1:10366575-10366576
chr1:6448236-6448237	chr1:7767465-7767466	chr1:10496666-10496667
chr1:6751068-6751069	chr1:7958242-7958243	chr1:10582936-10582937
chr1:6860583-6860584	chr1:8087242-8087243	chr1:10844819-10844820
chr1:6888496-6888497	chr1:8113376-8113377	chr1:10868540-10868541
chr1:6945508-6945509	chr1:8467506-8467507	chr1:11086911-11086912
chr1:6974498-6974499	chr1:8523943-8523944	chr1:11268077-11268078
chr1:7001144-7001145	chr1:8548132-8548133	chr1:11319888-11319889
chr1:7002923-7002924	chr1:8572134-8572135	chr1:11320483-11320484
chr1:7003419-7003420	chr1:8838634-8838635	chr1:11341304-11341305
chr1:7010885-7010886	chr1:8931041-8931042	chr1:11386240-11386241
chr1:7035589-7035590	chr1:9183031-9183032	chr1:11391449-11391450
chr1:7037461-7037462	chr1:9433237-9433238	chr1:11457375-11457376
chr1:7042559-7042560	chr1:9745880-9745881	chr1:11738761-11738762
chr1:7043383-7043384	chr1:9758877-9758878	chr1:12016080-12016081
chr1:7045432-7045433	chr1:9838367-9838368	chr1:12056210-12056211
chr1:7058856-7058857	chr1:9934150-9934151	chr1:12116871-12116872
chr1:7060297-7060298	chr1:9999233-9999234	chr1:12166261-12166262
chr1:7078596-7078597	chr1:10030255-10030256	chr1:12275060-12275061
chr1:7079914-7079915	chr1:10074698-10074699	chr1:12512960-12512961
chr1:7080349-7080350	chr1:10247500-10247501	chr1:12577209-12577210
chr1:7082635-7082636	chr1:10366558-10366559	chr1:12592721-12592722
chr1:7095158-7095159	chr1:10371062-10371063	chr1:12682712-12682713
chr1:7109722-7109723	chr1:10496784-10496785	chr1:12708777-12708778
chr1:7110485-7110486	chr1:10582904-10582905	chr1:12734781-12734782
chr1:7111742-7111743	chr1:10640925-10640926	chr1:12744329-12744330
chr1:7116279-7116280	chr1:10844876-10844877	chr1:12804636-12804637
chr1:7117238-7117239	chr1:10868521-10868522	chr1:12805024-12805025
chr1:7117908-7117909	chr1:11003423-11003424	chr1:12826211-12826212
chr1:7118426-7118427	chr1:11006146-11006147	chr1:12882043-12882044
chr1:7120090-7120091	chr1:11072479-11072480	chr1:12944409-12944410
chr1:7122642-7122643	chr1:11086931-11086932	chr1:12953616-12953617
chr1:7130212-7130213	chr1:11087672-11087673	chr1:12981242-12981243
chr1:7191901-7191902	chr1:11222884-11222885	chr1:13064831-13064832
chr1:7288126-7288127	chr1:11268062-11268063	chr1:13074989-13074990
chr1:7289183-7289184	chr1:11320520-11320521	chr1:13076260-13076261
chr1:7302873-7302874	chr1:11341314-11341315	chr1:13084951-13084952
chr1:7303689-7303690	chr1:11386242-11386243	chr1:13085750-13085751
chr1:7307224-7307225	chr1:11391428-11391429	chr1:13362795-13362796
chr1:7308955-7308956	chr1:11457318-11457319	chr1:13486706-13486707
chr1:7309595-7309596	chr1:11483194-11483195	chr1:13489150-13489151
chr1:7310239-7310240	chr1:11738729-11738730	chr1:13607546-13607547
chr1:7430761-7430762	chr1:12016095-12016096	chr1:13610613-13610614
chr1:7441903-7441904	chr1:12116942-12116943	chr1:13612381-13612382
chr1:7482806-7482807	chr1:12166279-12166280	chr1:13774825-13774826
chr1:7484387-7484388	chr1:12275157-12275158	chr1:13928582-13928583
chr1:7487744-7487745	chr1:12495335-12495336	chr1:13995400-13995401
chr1:7492682-7492683	chr1:12512974-12512975	chr1:14087987-14087988
chr1:7500405-7500406	chr1:12567190-12567191	chr1:14562988-14562989
chr1:7509061-7509062	chr1:12577213-12577214	chr1:14640616-14640617
chr1:7576595-7576596	chr1:12592698-12592699	chr1:15117699-15117700
chr1:7576939-7576940	chr1:12626988-12626989	chr1:15121697-15121698
chr1:7581589-7581590	chr1:12682276-12682277	chr1:15389775-15389776
chr1:7661939-7661940	chr1:12682720-12682721	chr1:15763079-15763080
chr1:7722950-7722951	chr1:12708812-12708813	chr1:15781852-15781853
chr1:7753306-7753307	chr1:12734769-12734770	chr1:15805221-15805222
chr1:7766984-7766985	chr1:12741624-12741625	chr1:15967923-15967924
chr1:7767360-7767361	chr1:12744300-12744301	chr1:16011879-16011880
chr1:7958259-7958260	chr1:12804677-12804678	chr1:16106520-16106521
chr1:7961721-7961722	chr1:12826277-12826278	chr1:16120228-16120229
chr1:8084772-8084773	chr1:12882206-12882207	chr1:16168873-16168874
chr1:8086315-8086316	chr1:12980483-12980484	chr1:16290624-16290625
chr1:8087242-8087243	chr1:12981268-12981269	chr1:16609574-16609575
chr1:8089085-8089086	chr1:12982862-12982863	chr1:16647457-16647458
chr1:8467540-8467541	chr1:13005969-13005970	chr1:16717197-16717198
chr1:8486580-8486581	chr1:13059937-13059938	chr1:16815004-16815005
chr1:8524135-8524136	chr1:13064722-13064723	chr1:16981730-16981731
chr1:8529323-8529324	chr1:13068449-13068450	chr1:16999908-16999909
chr1:8548124-8548125	chr1:13075015-13075016	chr1:17088167-17088168
chr1:8549486-8549487	chr1:13076242-13076243	chr1:17135706-17135707
chr1:8572141-8572142	chr1:13085044-13085045	chr1:17197802-17197803
chr1:8615765-8615766	chr1:13362817-13362818	chr1:17241073-17241074
chr1:8904207-8904208	chr1:13486685-13486686	chr1:17497021-17497022
chr1:8905575-8905576	chr1:13580112-13580113	chr1:17677252-17677253
chr1:8915207-8915208	chr1:13590087-13590088	chr1:17922401-17922402
chr1:8926276-8926277	chr1:13607547-13607548	chr1:18213742-18213743
chr1:8931022-8931023	chr1:13610551-13610552	chr1:18259070-18259071
chr1:8938504-8938505	chr1:13612387-13612388	chr1:18320019-18320020
chr1:9340661-9340662	chr1:13650634-13650635	chr1:18544830-18544831
chr1:9348420-9348421	chr1:13779480-13779481	chr1:18670327-18670328
chr1:9349182-9349183	chr1:13921227-13921228	chr1:18695052-18695053
chr1:9357459-9357460	chr1:13928608-13928609	chr1:18817835-18817836
chr1:9383676-9383677	chr1:13995400-13995401	chr1:18821326-18821327
chr1:9433250-9433251	chr1:13995746-13995747	chr1:18821912-18821913
chr1:9460258-9460259	chr1:14282544-14282545	chr1:19137687-19137688
chr1:9525893-9525894	chr1:14302774-14302775	chr1:19155386-19155387
chr1:9562410-9562411	chr1:14562982-14562983	chr1:19226986-19226987
chr1:9620222-9620223	chr1:14635223-14635224	chr1:19231798-19231799
chr1:9692291-9692292	chr1:14640633-14640634	chr1:19260806-19260807
chr1:9745880-9745881	chr1:14924958-14924959	chr1:19309764-19309765
chr1:9758994-9758995	chr1:15117690-15117691	chr1:19733539-19733540
chr1:9796344-9796345	chr1:15121635-15121636	chr1:19764814-19764815
chr1:9838329-9838330	chr1:15389787-15389788	chr1:20410744-20410745
chr1:9879706-9879707	chr1:15677866-15677867	chr1:20665969-20665970
chr1:9899341-9899342	chr1:15709834-15709835	chr1:20777349-20777350
chr1:9943242-9943243	chr1:15781850-15781851	chr1:20857581-20857582
chr1:9943623-9943624	chr1:15805222-15805223	chr1:20941793-20941794
chr1:10021928-10021929	chr1:15860151-15860152	chr1:21117820-21117821
chr1:10074687-10074688	chr1:15967987-15967988	chr1:21155054-21155055
chr1:10076029-10076030	chr1:16011903-16011904	chr1:21196456-21196457
chr1:10160521-10160522	chr1:16106692-16106693	chr1:22284259-22284260
chr1:10161394-10161395	chr1:16120228-16120229	chr1:22473657-22473658
chr1:10222138-10222139	chr1:16284181-16284182	chr1:22576712-22576713
chr1:10223367-10223368	chr1:16609507-16609508	chr1:23406649-23406650
chr1:10247544-10247545	chr1:16647459-16647460	chr1:23434127-23434128
chr1:10275710-10275711	chr1:16678592-16678593	chr1:23503127-23503128
chr1:10371107-10371108	chr1:16717306-16717307	chr1:23619292-23619293
chr1:10385873-10385874	chr1:16814274-16814275	chr1:23741198-23741199
chr1:10467056-10467057	chr1:16815023-16815024	chr1:23942230-23942231
chr1:10496623-10496624	chr1:16981728-16981729	chr1:23966439-23966440
chr1:10582902-10582903	chr1:16999925-16999926	chr1:23984450-23984451
chr1:10640894-10640895	chr1:17135600-17135601	chr1:24057662-24057663
chr1:10790632-10790633	chr1:17197801-17197802	chr1:24107498-24107499
chr1:10805271-10805272	chr1:17230559-17230560	chr1:24333692-24333693
chr1:10843195-10843196	chr1:17240971-17240972	chr1:24382101-24382102
chr1:10844243-10844244	chr1:17406227-17406228	chr1:24685296-24685297
chr1:10844840-10844841	chr1:17480021-17480022	chr1:25069815-25069816
chr1:10868469-10868470	chr1:17497015-17497016	chr1:25238872-25238873
chr1:10870141-10870142	chr1:17677243-17677244	chr1:25261568-25261569
chr1:10989460-10989461	chr1:17922399-17922400	chr1:25285630-25285631
chr1:11003316-11003317	chr1:18020486-18020487	chr1:25367098-25367099
chr1:11014903-11014904	chr1:18186606-18186607	chr1:25949378-25949379
chr1:11072431-11072432	chr1:18213737-18213738	chr1:26082972-26082973
chr1:11086926-11086927	chr1:18259079-18259080	chr1:26286769-26286770
chr1:11088028-11088029	chr1:18277623-18277624	chr1:26445494-26445495
chr1:11118393-11118394	chr1:18320019-18320020	chr1:26963770-26963771
chr1:11139713-11139714	chr1:18695155-18695156	chr1:26964960-26964961
chr1:11141667-11141668	chr1:18784026-18784027	chr1:27235615-27235616
chr1:11268047-11268048	chr1:18817893-18817894	chr1:27350726-27350727
chr1:11288333-11288334	chr1:18821336-18821337	chr1:29861353-29861354
chr1:11314624-11314625	chr1:18821911-18821912	chr1:30508706-30508707
chr1:11320423-11320424	chr1:19137717-19137718	chr1:30605759-30605760
chr1:11341305-11341306	chr1:19155512-19155513	chr1:30813813-30813814
chr1:11386271-11386272	chr1:19224050-19224051	chr1:30930831-30930832
chr1:11387529-11387530	chr1:19231745-19231746	chr1:31006828-31006829
chr1:11388406-11388407	chr1:19733686-19733687	chr1:31735606-31735607
chr1:11389226-11389227	chr1:20410742-20410743	chr1:31935737-31935738
chr1:11390563-11390564	chr1:20660356-20660357	chr1:32045173-32045174
chr1:11391425-11391426	chr1:20666004-20666005	chr1:32415241-32415242
chr1:11406674-11406675	chr1:20750497-20750498	chr1:32638041-32638042
chr1:11414077-11414078	chr1:20752746-20752747	chr1:32752149-32752150
chr1:11417650-11417651	chr1:20764356-20764357	chr1:33142865-33142866
chr1:11457344-11457345	chr1:20777293-20777294	chr1:33435749-33435750
chr1:11483201-11483202	chr1:20857594-20857595	chr1:33551873-33551874
chr1:11491890-11491891	chr1:20941691-20941692	chr1:33798819-33798820
chr1:11738766-11738767	chr1:21117781-21117782	chr1:33887720-33887721
chr1:11740042-11740043	chr1:21155222-21155223	chr1:33960579-33960580
chr1:12010888-12010889	chr1:21196455-21196456	chr1:33964449-33964450
chr1:12016059-12016060	chr1:21409109-21409110	chr1:34060014-34060015
chr1:12046051-12046052	chr1:22284240-22284241	chr1:34064045-34064046
chr1:12051541-12051542	chr1:22298129-22298130	chr1:34068261-34068262
chr1:12116942-12116943	chr1:22305874-22305875	chr1:34131466-34131467
chr1:12138160-12138161	chr1:22344352-22344353	chr1:34134330-34134331
chr1:12269515-12269516	chr1:22367537-22367538	chr1:34160233-34160234
chr1:12275069-12275070	chr1:22368416-22368417	chr1:34160707-34160708
chr1:12303003-12303004	chr1:22473716-22473717	chr1:34197090-34197091
chr1:12495343-12495344	chr1:22576872-22576873	chr1:34293293-34293294
chr1:12513009-12513010	chr1:23390414-23390415	chr1:34525545-34525546
chr1:12563010-12563011	chr1:23434122-23434123	chr1:34593671-34593672
chr1:12564571-12564572	chr1:23503212-23503213	chr1:34700189-34700190
chr1:12567054-12567055	chr1:23619212-23619213	chr1:34713033-34713034
chr1:12577178-12577179	chr1:23741193-23741194	chr1:35289616-35289617
chr1:12577797-12577798	chr1:23942250-23942251	chr1:35754031-35754032
chr1:12627032-12627033	chr1:24012588-24012589	chr1:35754894-35754895
chr1:12661238-12661239	chr1:24050036-24050037	chr1:35803612-35803613
chr1:12679736-12679737	chr1:24107380-24107381	chr1:35807279-35807280
chr1:12682181-12682182	chr1:24333697-24333698	chr1:35926619-35926620
chr1:12683558-12683559	chr1:24382094-24382095	chr1:35926951-35926952
chr1:12684755-12684756	chr1:24685268-24685269	chr1:35942131-35942132
chr1:12708779-12708780	chr1:24818285-24818286	chr1:36001346-36001347
chr1:12714903-12714904	chr1:25069821-25069822	chr1:36028119-36028120
chr1:12724747-12724748	chr1:25238873-25238874	chr1:36070830-36070831
chr1:12734791-12734792	chr1:25285632-25285633	chr1:36074197-36074198
chr1:12737135-12737136	chr1:25367098-25367099	chr1:36099507-36099508
chr1:12739345-12739346	chr1:25949372-25949373	chr1:36117172-36117173
chr1:12741640-12741641	chr1:26013224-26013225	chr1:36118126-36118127
chr1:12744299-12744300	chr1:26286752-26286753	chr1:36171847-36171848
chr1:12753428-12753429	chr1:26397644-26397645	chr1:36308510-36308511
chr1:12781480-12781481	chr1:26445511-26445512	chr1:36360475-36360476
chr1:12802054-12802055	chr1:26963788-26963789	chr1:36364730-36364731
chr1:12803937-12803938	chr1:26964953-26964954	chr1:36426148-36426149
chr1:12804684-12804685	chr1:26967431-26967432	chr1:36448518-36448519
chr1:12825469-12825470	chr1:27235616-27235617	chr1:36501986-36501987
chr1:12826191-12826192	chr1:27350741-27350742	chr1:36568348-36568349
chr1:12876891-12876892	chr1:27352388-27352389	chr1:36614029-36614030
chr1:12944389-12944390	chr1:29369264-29369265	chr1:36615250-36615251
chr1:12981219-12981220	chr1:29935393-29935394	chr1:36637571-36637572
chr1:13006010-13006011	chr1:29962362-29962363	chr1:36650079-36650080
chr1:13049915-13049916	chr1:30380196-30380197	chr1:36653452-36653453
chr1:13061619-13061620	chr1:30508703-30508704	chr1:36741340-36741341
chr1:13064741-13064742	chr1:30605764-30605765	chr1:36764870-36764871
chr1:13068296-13068297	chr1:30813800-30813801	chr1:36767099-36767100
chr1:13071221-13071222	chr1:30835541-30835542	chr1:36902093-36902094
chr1:13072027-13072028	chr1:30861969-30861970	chr1:37042904-37042905
chr1:13073680-13073681	chr1:30930870-30930871	chr1:37058661-37058662
chr1:13074950-13074951	chr1:30965794-30965795	chr1:37086213-37086214
chr1:13078341-13078342	chr1:31006702-31006703	chr1:37177980-37177981
chr1:13085123-13085124	chr1:31290731-31290732	chr1:37180602-37180603
chr1:13091042-13091043	chr1:31735604-31735605	chr1:37211219-37211220
chr1:13094239-13094240	chr1:31935735-31935736	chr1:37242233-37242234
chr1:13101886-13101887	chr1:31963636-31963637	chr1:37275407-37275408
chr1:13117165-13117166	chr1:32045083-32045084	chr1:37307058-37307059
chr1:13118201-13118202	chr1:32415353-32415354	chr1:37356495-37356496
chr1:13118873-13118874	chr1:32638045-32638046	chr1:37567189-37567190
chr1:13121698-13121699	chr1:33142873-33142874	chr1:37751488-37751489
chr1:13122293-13122294	chr1:33163357-33163358	chr1:37921612-37921613
chr1:13206529-13206530	chr1:33328683-33328684	chr1:37923962-37923963
chr1:13243547-13243548	chr1:33551824-33551825	chr1:37928696-37928697
chr1:13281472-13281473	chr1:33612763-33612764	chr1:38018132-38018133
chr1:13299190-13299191	chr1:33641209-33641210	chr1:38413825-38413826
chr1:13361608-13361609	chr1:33693731-33693732	chr1:38450640-38450641
chr1:13364923-13364924	chr1:33724172-33724173	chr1:38451694-38451695
chr1:13445860-13445861	chr1:33776684-33776685	chr1:38678856-38678857
chr1:13454763-13454764	chr1:33798799-33798800	chr1:38686411-38686412
chr1:13458156-13458157	chr1:33799770-33799771	chr1:38701020-38701021
chr1:13484994-13484995	chr1:33807916-33807917	chr1:38750590-38750591
chr1:13486677-13486678	chr1:33887661-33887662	chr1:38827120-38827121
chr1:13497824-13497825	chr1:33960541-33960542	chr1:38926374-38926375
chr1:13515605-13515606	chr1:33964450-33964451	chr1:39044216-39044217
chr1:13596865-13596866	chr1:34000954-34000955	chr1:39044744-39044745
chr1:13607528-13607529	chr1:34046718-34046719	chr1:39203520-39203521
chr1:13610566-13610567	chr1:34060068-34060069	chr1:39243817-39243818
chr1:13612380-13612381	chr1:34062871-34062872	chr1:39349026-39349027
chr1:13640311-13640312	chr1:34063976-34063977	chr1:39351038-39351039
chr1:13650931-13650932	chr1:34068210-34068211	chr1:39456328-39456329
chr1:13785465-13785466	chr1:34131490-34131491	chr1:39535817-39535818
chr1:13837019-13837020	chr1:34134322-34134323	chr1:39591038-39591039
chr1:13921210-13921211	chr1:34160714-34160715	chr1:39592703-39592704
chr1:13928586-13928587	chr1:34184799-34184800	chr1:39795713-39795714
chr1:13991338-13991339	chr1:34197070-34197071	chr1:39916274-39916275
chr1:14069758-14069759	chr1:34197708-34197709	chr1:39959769-39959770
chr1:14088063-14088064	chr1:34293256-34293257	chr1:40013608-40013609
chr1:14167346-14167347	chr1:34490052-34490053	chr1:40315304-40315305
chr1:14175649-14175650	chr1:34491977-34491978	chr1:40315606-40315607
chr1:14176847-14176848	chr1:34525535-34525536	chr1:40363075-40363076
chr1:14210479-14210480	chr1:34542662-34542663	chr1:40553810-40553811
chr1:14215773-14215774	chr1:34589471-34589472	chr1:40722888-40722889
chr1:14223621-14223622	chr1:34593705-34593706	chr1:40930521-40930522
chr1:14239828-14239829	chr1:34604094-34604095	chr1:41188422-41188423
chr1:14282512-14282513	chr1:34636493-34636494	chr1:41197588-41197589
chr1:14284644-14284645	chr1:34659442-34659443	chr1:41447307-41447308
chr1:14300301-14300302	chr1:34700211-34700212	chr1:41583880-41583881
chr1:14302782-14302783	chr1:34713033-34713034	chr1:42354183-42354184
chr1:14411353-14411354	chr1:34806475-34806476	chr1:42448998-42448999
chr1:14452659-14452660	chr1:35289564-35289565	chr1:42471931-42471932
chr1:14459761-14459762	chr1:35739017-35739018	chr1:42493628-42493629
chr1:14462353-14462354	chr1:35753720-35753721	chr1:42760611-42760612
chr1:14498397-14498398	chr1:35754131-35754132	chr1:42945034-42945035
chr1:14640654-14640655	chr1:35754893-35754894	chr1:42945549-42945550
chr1:14678334-14678335	chr1:35803612-35803613	chr1:42962216-42962217
chr1:14733373-14733374	chr1:35926756-35926757	chr1:42974903-42974904
chr1:14745468-14745469	chr1:36001347-36001348	chr1:43243334-43243335
chr1:14747198-14747199	chr1:36028119-36028120	chr1:43453574-43453575
chr1:14747467-14747468	chr1:36071007-36071008	chr1:43465005-43465006
chr1:14924951-14924952	chr1:36074169-36074170	chr1:43715425-43715426
chr1:15121723-15121724	chr1:36116989-36116990	chr1:43884841-43884842
chr1:15446262-15446263	chr1:36121889-36121890	chr1:43928251-43928252
chr1:15709820-15709821	chr1:36171821-36171822	chr1:43990530-43990531
chr1:15745252-15745253	chr1:36301291-36301292	chr1:44176880-44176881
chr1:15758570-15758571	chr1:36308464-36308465	chr1:44641901-44641902
chr1:15779512-15779513	chr1:36360407-36360408	chr1:44648723-44648724
chr1:15781884-15781885	chr1:36364612-36364613	chr1:44670380-44670381
chr1:15795284-15795285	chr1:36426041-36426042	chr1:44946801-44946802
chr1:15804585-15804586	chr1:36501986-36501987	chr1:45415071-45415072
chr1:15805226-15805227	chr1:36568456-36568457	chr1:45416691-45416692
chr1:15825426-15825427	chr1:36568781-36568782	chr1:45632208-45632209
chr1:16011896-16011897	chr1:36614077-36614078	chr1:45923676-45923677
chr1:16012754-16012755	chr1:36615255-36615256	chr1:45940468-45940469
chr1:16106422-16106423	chr1:36637604-36637605	chr1:45955514-45955515
chr1:16109890-16109891	chr1:36653375-36653376	chr1:45983135-45983136
chr1:16120224-16120225	chr1:36741172-36741173	chr1:46209974-46209975
chr1:16123493-16123494	chr1:36764811-36764812	chr1:46706891-46706892
chr1:16284196-16284197	chr1:36767114-36767115	chr1:46707479-46707480
chr1:16286376-16286377	chr1:36798218-36798219	chr1:46709740-46709741
chr1:16316042-16316043	chr1:36902108-36902109	chr1:46752224-46752225
chr1:16316987-16316988	chr1:37042824-37042825	chr1:46800056-46800057
chr1:16677537-16677538	chr1:37058398-37058399	chr1:46951372-46951373
chr1:16771008-16771009	chr1:37058672-37058673	chr1:46978621-46978622
chr1:16813337-16813338	chr1:37086027-37086028	chr1:47020993-47020994
chr1:16815003-16815004	chr1:37142226-37142227	chr1:47044082-47044083
chr1:16857659-16857660	chr1:37180560-37180561	chr1:47133454-47133455
chr1:16858682-16858683	chr1:37187064-37187065	chr1:47728992-47728993
chr1:16880013-16880014	chr1:37211245-37211246	chr1:47884263-47884264
chr1:16986860-16986861	chr1:37275405-37275406	chr1:47891114-47891115
chr1:16999964-16999965	chr1:37307041-37307042	chr1:48545814-48545815
chr1:17197782-17197783	chr1:37356572-37356573	chr1:48709622-48709623
chr1:17214038-17214039	chr1:37356867-37356868	chr1:48720886-48720887
chr1:17225744-17225745	chr1:37751496-37751497	chr1:49187072-49187073
chr1:17230563-17230564	chr1:37921676-37921677	chr1:49459615-49459616
chr1:17234520-17234521	chr1:37923970-37923971	chr1:50054785-50054786
chr1:17240978-17240979	chr1:37928848-37928849	chr1:50135491-50135492
chr1:17250656-17250657	chr1:37988809-37988810	chr1:50695072-50695073
chr1:17348555-17348556	chr1:38018171-38018172	chr1:50709329-50709330
chr1:17350118-17350119	chr1:38115425-38115426	chr1:50710437-50710438
chr1:17406308-17406309	chr1:38413831-38413832	chr1:50840371-50840372
chr1:17424590-17424591	chr1:38450675-38450676	chr1:50952886-50952887
chr1:17480098-17480099	chr1:38675534-38675535	chr1:51047743-51047744
chr1:17497002-17497003	chr1:38678884-38678885	chr1:51186092-51186093
chr1:17521529-17521530	chr1:38686321-38686322	chr1:51486837-51486838
chr1:17523332-17523333	chr1:38701114-38701115	chr1:51503113-51503114
chr1:17647606-17647607	chr1:38750581-38750582	chr1:51535537-51535538
chr1:17647999-17648000	chr1:38827084-38827085	chr1:51566112-51566113
chr1:17656848-17656849	chr1:38853884-38853885	chr1:51593088-51593089
chr1:17660184-17660185	chr1:38891902-38891903	chr1:51761076-51761077
chr1:17677249-17677250	chr1:38926374-38926375	chr1:51936399-51936400
chr1:17678658-17678659	chr1:38954903-38954904	chr1:51971982-51971983
chr1:17836728-17836729	chr1:38973402-38973403	chr1:51988720-51988721
chr1:17921715-17921716	chr1:38996631-38996632	chr1:52066167-52066168
chr1:17922410-17922411	chr1:39044252-39044253	chr1:52137105-52137106
chr1:17972996-17972997	chr1:39044728-39044729	chr1:52170707-52170708
chr1:18011403-18011404	chr1:39203523-39203524	chr1:52176235-52176236
chr1:18016472-18016473	chr1:39243747-39243748	chr1:52290042-52290043
chr1:18020505-18020506	chr1:39349043-39349044	chr1:52290391-52290392
chr1:18213718-18213719	chr1:39424779-39424780	chr1:52654821-52654822
chr1:18236439-18236440	chr1:39535787-39535788	chr1:52724875-52724876
chr1:18258014-18258015	chr1:39591022-39591023	chr1:52770035-52770036
chr1:18259061-18259062	chr1:39636980-39636981	chr1:52828052-52828053
chr1:18277637-18277638	chr1:39829387-39829388	chr1:52921243-52921244
chr1:18523014-18523015	chr1:39916256-39916257	chr1:53010172-53010173
chr1:18629610-18629611	chr1:39957527-39957528	chr1:53010576-53010577
chr1:18817846-18817847	chr1:39959792-39959793	chr1:53168794-53168795
chr1:18821338-18821339	chr1:39980808-39980809	chr1:53212748-53212749
chr1:19097550-19097551	chr1:40315206-40315207	chr1:53248287-53248288
chr1:19223990-19223991	chr1:40315606-40315607	chr1:53267192-53267193
chr1:19225050-19225051	chr1:40363110-40363111	chr1:53353899-53353900
chr1:19231798-19231799	chr1:40553871-40553872	chr1:53370395-53370396
chr1:19234892-19234893	chr1:40722913-40722914	chr1:53415727-53415728
chr1:19733583-19733584	chr1:40904560-40904561	chr1:53434384-53434385
chr1:19917989-19917990	chr1:41188420-41188421	chr1:53439785-53439786
chr1:19964284-19964285	chr1:41197578-41197579	chr1:53638332-53638333
chr1:19965817-19965818	chr1:41447270-41447271	chr1:53763611-53763612
chr1:20292638-20292639	chr1:41583917-41583918	chr1:53803809-53803810
chr1:20750517-20750518	chr1:42115534-42115535	chr1:53806949-53806950
chr1:20751715-20751716	chr1:42243332-42243333	chr1:53842304-53842305
chr1:20764329-20764330	chr1:42449034-42449035	chr1:53880796-53880797
chr1:20857611-20857612	chr1:42471941-42471942	chr1:53923462-53923463
chr1:20859031-20859032	chr1:42493594-42493595	chr1:53924305-53924306
chr1:20895965-20895966	chr1:42512988-42512989	chr1:54280410-54280411
chr1:20898077-20898078	chr1:42513295-42513296	chr1:54307555-54307556
chr1:20898802-20898803	chr1:42908176-42908177	chr1:54441276-54441277
chr1:20945093-20945094	chr1:42945449-42945450	chr1:54541977-54541978
chr1:20945743-20945744	chr1:42974932-42974933	chr1:54614687-54614688
chr1:20965058-20965059	chr1:43151224-43151225	chr1:54873968-54873969
chr1:21070477-21070478	chr1:43155450-43155451	chr1:54916945-54916946
chr1:21196427-21196428	chr1:43196568-43196569	chr1:55084336-55084337
chr1:21221979-21221980	chr1:43464976-43464977	chr1:55109333-55109334
chr1:21244296-21244297	chr1:43628131-43628132	chr1:55109850-55109851
chr1:21246751-21246752	chr1:43715517-43715518	chr1:55187939-55187940
chr1:21250223-21250224	chr1:43884833-43884834	chr1:55221049-55221050
chr1:21662854-21662855	chr1:43956440-43956441	chr1:55243832-55243833
chr1:21726412-21726413	chr1:43990474-43990475	chr1:55251478-55251479
chr1:22272978-22272979	chr1:44026356-44026357	chr1:55253721-55253722
chr1:22284248-22284249	chr1:44159359-44159360	chr1:55255671-55255672
chr1:22367549-22367550	chr1:44204767-44204768	chr1:55262826-55262827
chr1:22377318-22377319	chr1:44388835-44388836	chr1:55293899-55293900
chr1:22473700-22473701	chr1:44455112-44455113	chr1:55336090-55336091
chr1:22503085-22503086	chr1:44641818-44641819	chr1:55659213-55659214
chr1:22516569-22516570	chr1:44670380-44670381	chr1:55941584-55941585
chr1:22526542-22526543	chr1:44772344-44772345	chr1:56068794-56068795
chr1:23169774-23169775	chr1:44778091-44778092	chr1:56528448-56528449
chr1:23238690-23238691	chr1:44946767-44946768	chr1:56730890-56730891
chr1:23379815-23379816	chr1:45055381-45055382	chr1:56906228-56906229
chr1:23390403-23390404	chr1:45415067-45415068	chr1:57039945-57039946
chr1:23942284-23942285	chr1:45416678-45416679	chr1:57066120-57066121
chr1:23955815-23955816	chr1:45464715-45464716	chr1:57203097-57203098
chr1:23966383-23966384	chr1:45632208-45632209	chr1:57328183-57328184
chr1:23978122-23978123	chr1:45637505-45637506	chr1:57391456-57391457
chr1:23978754-23978755	chr1:45923704-45923705	chr1:57906952-57906953
chr1:24050020-24050021	chr1:45955542-45955543	chr1:57914799-57914800
chr1:24382088-24382089	chr1:45982719-45982720	chr1:57947316-57947317
chr1:24440121-24440122	chr1:46209974-46209975	chr1:58026891-58026892
chr1:24817696-24817697	chr1:46260076-46260077	chr1:58027148-58027149
chr1:24818264-24818265	chr1:46601819-46601820	chr1:58045992-58045993
chr1:25063769-25063770	chr1:46679583-46679584	chr1:58287449-58287450
chr1:25069834-25069835	chr1:46706836-46706837	chr1:58419425-58419426
chr1:25238860-25238861	chr1:46707488-46707489	chr1:58481537-58481538
chr1:25367092-25367093	chr1:46709762-46709763	chr1:58627489-58627490
chr1:25532953-25532954	chr1:46752231-46752232	chr1:58687842-58687843
chr1:25945055-25945056	chr1:46800042-46800043	chr1:58746421-58746422
chr1:25949397-25949398	chr1:46951285-46951286	chr1:58747026-58747027
chr1:26286798-26286799	chr1:46973326-46973327	chr1:58761645-58761646
chr1:26397575-26397576	chr1:46978684-46978685	chr1:58768155-58768156
chr1:26445501-26445502	chr1:47020999-47021000	chr1:58768523-58768524
chr1:26584877-26584878	chr1:47043997-47043998	chr1:58769365-58769366
chr1:26964938-26964939	chr1:47064034-47064035	chr1:58819652-58819653
chr1:26967419-26967420	chr1:47133448-47133449	chr1:58946838-58946839
chr1:27114911-27114912	chr1:47364013-47364014	chr1:59014952-59014953
chr1:27350822-27350823	chr1:47729072-47729073	chr1:59176842-59176843
chr1:27352391-27352392	chr1:47884242-47884243	chr1:59219876-59219877
chr1:28377975-28377976	chr1:47891097-47891098	chr1:59220236-59220237
chr1:28474986-28474987	chr1:47971110-47971111	chr1:59294004-59294005
chr1:28539653-28539654	chr1:48545768-48545769	chr1:59309666-59309667
chr1:29871785-29871786	chr1:48708716-48708717	chr1:59396784-59396785
chr1:29962361-29962362	chr1:48709622-48709623	chr1:59398458-59398459
chr1:30035533-30035534	chr1:48720893-48720894	chr1:59433432-59433433
chr1:30472042-30472043	chr1:49187077-49187078	chr1:59480161-59480162
chr1:30605773-30605774	chr1:49289808-49289809	chr1:59483905-59483906
chr1:30611091-30611092	chr1:49459612-49459613	chr1:59505471-59505472
chr1:30618865-30618866	chr1:50135524-50135525	chr1:59505981-59505982
chr1:30696688-30696689	chr1:50138654-50138655	chr1:59526314-59526315
chr1:30813771-30813772	chr1:50695060-50695061	chr1:59529908-59529909
chr1:30862006-30862007	chr1:50709287-50709288	chr1:59538625-59538626
chr1:30904735-30904736	chr1:50710436-50710437	chr1:59538980-59538981
chr1:30924785-30924786	chr1:50761674-50761675	chr1:59542018-59542019
chr1:30931005-30931006	chr1:50840487-50840488	chr1:59544539-59544540
chr1:30931331-30931332	chr1:50855257-50855258	chr1:59555767-59555768
chr1:30931530-30931531	chr1:50952882-50952883	chr1:59573080-59573081
chr1:30952431-30952432	chr1:51047762-51047763	chr1:59579498-59579499
chr1:30955776-30955777	chr1:51186105-51186106	chr1:59580264-59580265
chr1:30965845-30965846	chr1:51486892-51486893	chr1:59641571-59641572
chr1:31160444-31160445	chr1:51535560-51535561	chr1:59653150-59653151
chr1:31231350-31231351	chr1:51566081-51566082	chr1:59660868-59660869
chr1:31290694-31290695	chr1:51593051-51593052	chr1:59670777-59670778
chr1:31735586-31735587	chr1:51630327-51630328	chr1:59727772-59727773
chr1:31935843-31935844	chr1:51761083-51761084	chr1:59741797-59741798
chr1:31989105-31989106	chr1:51804510-51804511	chr1:59754743-59754744
chr1:33163386-33163387	chr1:51936329-51936330	chr1:59801914-59801915
chr1:33328518-33328519	chr1:51971993-51971994	chr1:59845379-59845380
chr1:33551869-33551870	chr1:51988642-51988643	chr1:59969593-59969594
chr1:33612719-33612720	chr1:52066183-52066184	chr1:59992586-59992587
chr1:33798769-33798770	chr1:52136789-52136790	chr1:60155192-60155193
chr1:33799573-33799574	chr1:52170735-52170736	chr1:60194416-60194417
chr1:33812850-33812851	chr1:52176230-52176231	chr1:60237222-60237223
chr1:33813459-33813460	chr1:52290339-52290340	chr1:60237820-60237821
chr1:33887678-33887679	chr1:52584728-52584729	chr1:60306917-60306918
chr1:33960538-33960539	chr1:52724874-52724875	chr1:60466272-60466273
chr1:34000942-34000943	chr1:52828049-52828050	chr1:60489563-60489564
chr1:34059997-34059998	chr1:52828583-52828584	chr1:60600643-60600644
chr1:34062830-34062831	chr1:52901756-52901757	chr1:60684220-60684221
chr1:34063065-34063066	chr1:52921245-52921246	chr1:60776905-60776906
chr1:34064000-34064001	chr1:53010539-53010540	chr1:60896162-60896163
chr1:34068188-34068189	chr1:53168761-53168762	chr1:60907858-60907859
chr1:34068950-34068951	chr1:53248327-53248328	chr1:60910470-60910471
chr1:34098110-34098111	chr1:53267170-53267171	chr1:60967803-60967804
chr1:34102655-34102656	chr1:53354055-53354056	chr1:61052970-61052971
chr1:34116262-34116263	chr1:53370358-53370359	chr1:61152486-61152487
chr1:34117405-34117406	chr1:53409667-53409668	chr1:61178552-61178553
chr1:34123426-34123427	chr1:53415736-53415737	chr1:61322852-61322853
chr1:34127176-34127177	chr1:53439799-53439800	chr1:61538780-61538781
chr1:34128279-34128280	chr1:53625220-53625221	chr1:61818147-61818148
chr1:34131459-34131460	chr1:53638330-53638331	chr1:61978640-61978641
chr1:34134444-34134445	chr1:53763726-53763727	chr1:62228454-62228455
chr1:34157315-34157316	chr1:53805639-53805640	chr1:62611023-62611024
chr1:34160672-34160673	chr1:53806947-53806948	chr1:62747848-62747849
chr1:34161794-34161795	chr1:53808298-53808299	chr1:62783290-62783291
chr1:34164218-34164219	chr1:53842150-53842151	chr1:62814374-62814375
chr1:34165791-34165792	chr1:53880813-53880814	chr1:62819197-62819198
chr1:34166314-34166315	chr1:53923452-53923453	chr1:62830298-62830299
chr1:34167977-34167978	chr1:54165525-54165526	chr1:62841340-62841341
chr1:34173333-34173334	chr1:54307581-54307582	chr1:62996985-62996986
chr1:34184807-34184808	chr1:54441251-54441252	chr1:63021407-63021408
chr1:34197056-34197057	chr1:54500685-54500686	chr1:63031080-63031081
chr1:34197682-34197683	chr1:54541919-54541920	chr1:63031408-63031409
chr1:34212310-34212311	chr1:54614774-54614775	chr1:63157235-63157236
chr1:34213174-34213175	chr1:54873940-54873941	chr1:63185257-63185258
chr1:34489683-34489684	chr1:55082021-55082022	chr1:63223622-63223623
chr1:34525554-34525555	chr1:55084378-55084379	chr1:63227555-63227556
chr1:34526202-34526203	chr1:55133831-55133832	chr1:63251039-63251040
chr1:34526839-34526840	chr1:55165512-55165513	chr1:63260624-63260625
chr1:34593891-34593892	chr1:55187876-55187877	chr1:63272721-63272722
chr1:34604065-34604066	chr1:55221052-55221053	chr1:63284085-63284086
chr1:34605124-34605125	chr1:55243853-55243854	chr1:63293774-63293775
chr1:34806577-34806578	chr1:55255660-55255661	chr1:63294148-63294149
chr1:34895043-34895044	chr1:55262824-55262825	chr1:63294580-63294581
chr1:34940768-34940769	chr1:55293901-55293902	chr1:63424942-63424943
chr1:35172436-35172437	chr1:55440057-55440058	chr1:63563964-63563965
chr1:35277192-35277193	chr1:55632938-55632939	chr1:63577571-63577572
chr1:35289646-35289647	chr1:55659099-55659100	chr1:64162321-64162322
chr1:35295245-35295246	chr1:55957741-55957742	chr1:64167912-64167913
chr1:35499951-35499952	chr1:55999370-55999371	chr1:64168878-64168879
chr1:35731034-35731035	chr1:56031233-56031234	chr1:64238305-64238306
chr1:35751450-35751451	chr1:56068629-56068630	chr1:64272908-64272909
chr1:35752059-35752060	chr1:56725227-56725228	chr1:64294478-64294479
chr1:35753730-35753731	chr1:56730943-56730944	chr1:64345673-64345674
chr1:35754913-35754914	chr1:56742153-56742154	chr1:64349720-64349721
chr1:35755868-35755869	chr1:56906231-56906232	chr1:64352323-64352324
chr1:35807260-35807261	chr1:57040043-57040044	chr1:64358221-64358222
chr1:35879412-35879413	chr1:57066143-57066144	chr1:64492663-64492664
chr1:35907570-35907571	chr1:57203061-57203062	chr1:64579047-64579048
chr1:35926610-35926611	chr1:57328180-57328181	chr1:64623478-64623479
chr1:36001365-36001366	chr1:57391457-57391458	chr1:64624681-64624682
chr1:36011069-36011070	chr1:57463311-57463312	chr1:64648073-64648074
chr1:36018973-36018974	chr1:57906975-57906976	chr1:64670509-64670510
chr1:36058917-36058918	chr1:57914875-57914876	chr1:64674732-64674733
chr1:36070692-36070693	chr1:57947318-57947319	chr1:64677917-64677918
chr1:36074239-36074240	chr1:58027152-58027153	chr1:64702166-64702167
chr1:36074922-36074923	chr1:58046017-58046018	chr1:64780336-64780337
chr1:36099509-36099510	chr1:58287495-58287496	chr1:64784258-64784259
chr1:36111607-36111608	chr1:58353286-58353287	chr1:64882615-64882616
chr1:36118087-36118088	chr1:58480977-58480978	chr1:64931795-64931796
chr1:36142114-36142115	chr1:58481564-58481565	chr1:64963681-64963682
chr1:36171818-36171819	chr1:58502254-58502255	chr1:65003388-65003389
chr1:36297232-36297233	chr1:58561869-58561870	chr1:65059489-65059490
chr1:36308504-36308505	chr1:58627497-58627498	chr1:65095583-65095584
chr1:36318039-36318040	chr1:58687843-58687844	chr1:65225834-65225835
chr1:36570686-36570687	chr1:58689574-58689575	chr1:65278797-65278798
chr1:36650152-36650153	chr1:58746429-58746430	chr1:65339501-65339502
chr1:36653271-36653272	chr1:58747040-58747041	chr1:65351877-65351878
chr1:36741255-36741256	chr1:58761608-58761609	chr1:65469381-65469382
chr1:36764856-36764857	chr1:58768622-58768623	chr1:65486920-65486921
chr1:36801521-36801522	chr1:58769500-58769501	chr1:65525171-65525172
chr1:36826953-36826954	chr1:58818542-58818543	chr1:65582449-65582450
chr1:36861236-36861237	chr1:58819044-58819045	chr1:65713067-65713068
chr1:36891122-36891123	chr1:58819617-58819618	chr1:65731152-65731153
chr1:36893586-36893587	chr1:58826098-58826099	chr1:65988725-65988726
chr1:36902081-36902082	chr1:58939386-58939387	chr1:66489616-66489617
chr1:36940870-36940871	chr1:58946858-58946859	chr1:66863761-66863762
chr1:37000826-37000827	chr1:59014956-59014957	chr1:66864229-66864230
chr1:37019881-37019882	chr1:59030459-59030460	chr1:66923441-66923442
chr1:37039479-37039480	chr1:59176774-59176775	chr1:67007647-67007648
chr1:37040778-37040779	chr1:59177144-59177145	chr1:67039666-67039667
chr1:37042886-37042887	chr1:59294234-59294235	chr1:67354389-67354390
chr1:37058691-37058692	chr1:59313566-59313567	chr1:67982507-67982508
chr1:37086229-37086230	chr1:59398457-59398458	chr1:68093849-68093850
chr1:37088377-37088378	chr1:59433098-59433099	chr1:68109779-68109780
chr1:37098946-37098947	chr1:59434262-59434263	chr1:68380468-68380469
chr1:37106209-37106210	chr1:59480069-59480070	chr1:68826862-68826863
chr1:37158870-37158871	chr1:59483891-59483892	chr1:69402124-69402125
chr1:37179396-37179397	chr1:59505953-59505954	chr1:69499659-69499660
chr1:37187106-37187107	chr1:59506380-59506381	chr1:69506696-69506697
chr1:37211312-37211313	chr1:59529884-59529885	chr1:69513526-69513527
chr1:37269471-37269472	chr1:59538426-59538427	chr1:69774746-69774747
chr1:37591205-37591206	chr1:59541988-59541989	chr1:69776085-69776086
chr1:37600040-37600041	chr1:59544543-59544544	chr1:69783455-69783456
chr1:37728267-37728268	chr1:59555771-59555772	chr1:69873473-69873474
chr1:37923961-37923962	chr1:59573168-59573169	chr1:69914599-69914600
chr1:37969798-37969799	chr1:59579417-59579418	chr1:70367727-70367728
chr1:38013580-38013581	chr1:59580337-59580338	chr1:70633815-70633816
chr1:38016695-38016696	chr1:59653149-59653150	chr1:71019116-71019117
chr1:38115419-38115420	chr1:59670724-59670725	chr1:71082381-71082382
chr1:38130809-38130810	chr1:59680413-59680414	chr1:71149997-71149998
chr1:38191036-38191037	chr1:59727774-59727775	chr1:71335927-71335928
chr1:38348549-38348550	chr1:59741765-59741766	chr1:71553993-71553994
chr1:38376762-38376763	chr1:59754736-59754737	chr1:71603786-71603787
chr1:38449967-38449968	chr1:59785548-59785549	chr1:71692729-71692730
chr1:38450653-38450654	chr1:59802087-59802088	chr1:71699985-71699986
chr1:38451592-38451593	chr1:59806754-59806755	chr1:71720237-71720238
chr1:38494859-38494860	chr1:59845370-59845371	chr1:71787905-71787906
chr1:38563468-38563469	chr1:59969517-59969518	chr1:72085326-72085327
chr1:38675707-38675708	chr1:59992582-59992583	chr1:72188816-72188817
chr1:38677261-38677262	chr1:60155030-60155031	chr1:72229748-72229749
chr1:38678869-38678870	chr1:60194404-60194405	chr1:72258981-72258982
chr1:38686356-38686357	chr1:60237205-60237206	chr1:72266647-72266648
chr1:38688129-38688130	chr1:60237855-60237856	chr1:72272400-72272401
chr1:38701105-38701106	chr1:60306913-60306914	chr1:72273030-72273031
chr1:38750560-38750561	chr1:60400306-60400307	chr1:72275778-72275779
chr1:38827139-38827140	chr1:60466183-60466184	chr1:72283090-72283091
chr1:38852491-38852492	chr1:60489542-60489543	chr1:72290317-72290318
chr1:38853937-38853938	chr1:60598428-60598429	chr1:72290773-72290774
chr1:38880907-38880908	chr1:60600675-60600676	chr1:72291064-72291065
chr1:38905135-38905136	chr1:60666469-60666470	chr1:72301224-72301225
chr1:38926406-38926407	chr1:60776897-60776898	chr1:72301874-72301875
chr1:38930978-38930979	chr1:60882956-60882957	chr1:72305977-72305978
chr1:38958997-38958998	chr1:60896172-60896173	chr1:72330746-72330747
chr1:38960999-38961000	chr1:60907925-60907926	chr1:72353919-72353920
chr1:38973430-38973431	chr1:60909776-60909777	chr1:72427598-72427599
chr1:39179712-39179713	chr1:60910455-60910456	chr1:72511465-72511466
chr1:39214388-39214389	chr1:60917614-60917615	chr1:72536723-72536724
chr1:39243793-39243794	chr1:61052867-61052868	chr1:72595239-72595240
chr1:39349060-39349061	chr1:61538768-61538769	chr1:72624438-72624439
chr1:39539545-39539546	chr1:61783106-61783107	chr1:72629589-72629590
chr1:39585371-39585372	chr1:61818046-61818047	chr1:72788851-72788852
chr1:39590997-39590998	chr1:61978625-61978626	chr1:72825475-72825476
chr1:39637014-39637015	chr1:62228430-62228431	chr1:72844036-72844037
chr1:39795720-39795721	chr1:62444548-62444549	chr1:72852929-72852930
chr1:39819115-39819116	chr1:62445040-62445041	chr1:72868479-72868480
chr1:39916339-39916340	chr1:62611007-62611008	chr1:72870431-72870432
chr1:39941778-39941779	chr1:62747781-62747782	chr1:72893982-72893983
chr1:39957449-39957450	chr1:62783372-62783373	chr1:72916845-72916846
chr1:39958565-39958566	chr1:62814432-62814433	chr1:72991867-72991868
chr1:39959790-39959791	chr1:62819168-62819169	chr1:72992085-72992086
chr1:39980804-39980805	chr1:62830294-62830295	chr1:73007219-73007220
chr1:40013534-40013535	chr1:62841301-62841302	chr1:73010354-73010355
chr1:40361348-40361349	chr1:62996877-62996878	chr1:73135154-73135155
chr1:40363122-40363123	chr1:63021427-63021428	chr1:73528539-73528540
chr1:40381397-40381398	chr1:63031208-63031209	chr1:73570075-73570076
chr1:40414848-40414849	chr1:63157309-63157310	chr1:73689516-73689517
chr1:40722844-40722845	chr1:63161222-63161223	chr1:73791277-73791278
chr1:40737141-40737142	chr1:63185309-63185310	chr1:73847065-73847066
chr1:40791427-40791428	chr1:63223669-63223670	chr1:73871012-73871013
chr1:41188416-41188417	chr1:63227567-63227568	chr1:74009812-74009813
chr1:41189154-41189155	chr1:63251054-63251055	chr1:74077871-74077872
chr1:41189830-41189831	chr1:63256921-63256922	chr1:74158014-74158015
chr1:41196816-41196817	chr1:63260627-63260628	chr1:74303584-74303585
chr1:41197576-41197577	chr1:63272700-63272701	chr1:74330988-74330989
chr1:41447264-41447265	chr1:63293860-63293861	chr1:74342353-74342354
chr1:41583861-41583862	chr1:63294148-63294149	chr1:74344071-74344072
chr1:42115540-42115541	chr1:63370224-63370225	chr1:74379236-74379237
chr1:42164507-42164508	chr1:63424931-63424932	chr1:74404298-74404299
chr1:42243347-42243348	chr1:63488903-63488904	chr1:74433669-74433670
chr1:42300423-42300424	chr1:63492462-63492463	chr1:74437635-74437636
chr1:42448969-42448970	chr1:63563952-63563953	chr1:74438236-74438237
chr1:42493650-42493651	chr1:63567590-63567591	chr1:74438832-74438833
chr1:42693866-42693867	chr1:63661447-63661448	chr1:74443913-74443914
chr1:42770390-42770391	chr1:63802741-63802742	chr1:74444447-74444448
chr1:42944967-42944968	chr1:63992016-63992017	chr1:74552235-74552236
chr1:42945503-42945504	chr1:64023568-64023569	chr1:74552754-74552755
chr1:42946420-42946421	chr1:64168870-64168871	chr1:74553181-74553182
chr1:42964187-42964188	chr1:64253949-64253950	chr1:74589235-74589236
chr1:42970612-42970613	chr1:64272916-64272917	chr1:74629300-74629301
chr1:43151238-43151239	chr1:64345703-64345704	chr1:74796101-74796102
chr1:43196477-43196478	chr1:64349703-64349704	chr1:74854771-74854772
chr1:43225062-43225063	chr1:64352311-64352312	chr1:74863464-74863465
chr1:43243335-43243336	chr1:64358227-64358228	chr1:74871703-74871704
chr1:43282763-43282764	chr1:64579538-64579539	chr1:74895434-74895435
chr1:43326673-43326674	chr1:64623481-64623482	chr1:74897945-74897946
chr1:43395236-43395237	chr1:64624730-64624731	chr1:74903859-74903860
chr1:43453580-43453581	chr1:64648043-64648044	chr1:74904929-74904930
chr1:43465024-43465025	chr1:64664325-64664326	chr1:74905885-74905886
chr1:43502152-43502153	chr1:64670501-64670502	chr1:74944619-74944620
chr1:43503680-43503681	chr1:64674770-64674771	chr1:74983252-74983253
chr1:43628122-43628123	chr1:64677931-64677932	chr1:75121651-75121652
chr1:43866379-43866380	chr1:64702172-64702173	chr1:75139146-75139147
chr1:43884372-43884373	chr1:64737185-64737186	chr1:75165342-75165343
chr1:43956390-43956391	chr1:64780341-64780342	chr1:75215761-75215762
chr1:44028102-44028103	chr1:64784353-64784354	chr1:75216090-75216091
chr1:44291459-44291460	chr1:64931744-64931745	chr1:75224427-75224428
chr1:44388857-44388858	chr1:64963288-64963289	chr1:75232868-75232869
chr1:44452149-44452150	chr1:65003403-65003404	chr1:75233263-75233264
chr1:44455124-44455125	chr1:65203816-65203817	chr1:75247291-75247292
chr1:44621596-44621597	chr1:65224990-65224991	chr1:75259918-75259919
chr1:44625244-44625245	chr1:65225842-65225843	chr1:75313789-75313790
chr1:44637049-44637050	chr1:65233141-65233142	chr1:75314572-75314573
chr1:44641865-44641866	chr1:65339458-65339459	chr1:75337993-75337994
chr1:44648749-44648750	chr1:65351877-65351878	chr1:75341009-75341010
chr1:44670372-44670373	chr1:65486918-65486919	chr1:75371679-75371680
chr1:44778055-44778056	chr1:65525260-65525261	chr1:75378855-75378856
chr1:44787327-44787328	chr1:65582421-65582422	chr1:75395608-75395609
chr1:44946816-44946817	chr1:65713068-65713069	chr1:75396600-75396601
chr1:44948619-44948620	chr1:65731181-65731182	chr1:75422497-75422498
chr1:45047903-45047904	chr1:65774639-65774640	chr1:75439824-75439825
chr1:45055435-45055436	chr1:65846985-65846986	chr1:75442702-75442703
chr1:45056250-45056251	chr1:65988744-65988745	chr1:75444176-75444177
chr1:45179042-45179043	chr1:66167651-66167652	chr1:75453610-75453611
chr1:45325334-45325335	chr1:66433447-66433448	chr1:75476095-75476096
chr1:45326357-45326358	chr1:66489662-66489663	chr1:75503009-75503010
chr1:45415075-45415076	chr1:66747335-66747336	chr1:75514736-75514737
chr1:45415814-45415815	chr1:66863603-66863604	chr1:75517979-75517980
chr1:45416659-45416660	chr1:66864239-66864240	chr1:75543494-75543495
chr1:45464682-45464683	chr1:66923433-66923434	chr1:75556117-75556118
chr1:45559214-45559215	chr1:67007640-67007641	chr1:75598445-75598446
chr1:45559633-45559634	chr1:67354387-67354388	chr1:75613504-75613505
chr1:45632210-45632211	chr1:67982515-67982516	chr1:75801231-75801232
chr1:45637512-45637513	chr1:67982904-67982905	chr1:75885211-75885212
chr1:45875562-45875563	chr1:68109769-68109770	chr1:75898721-75898722
chr1:45921769-45921770	chr1:68122635-68122636	chr1:75993759-75993760
chr1:45923065-45923066	chr1:68380513-68380514	chr1:76025924-76025925
chr1:45923673-45923674	chr1:68826859-68826860	chr1:76167856-76167857
chr1:45940476-45940477	chr1:69212043-69212044	chr1:77437262-77437263
chr1:45983105-45983106	chr1:69499643-69499644	chr1:77438268-77438269
chr1:46051482-46051483	chr1:69506735-69506736	chr1:77458564-77458565
chr1:46209945-46209946	chr1:69513521-69513522	chr1:77458671-77458672
chr1:46233978-46233979	chr1:69774738-69774739	chr1:77468807-77468808
chr1:46237201-46237202	chr1:69776108-69776109	chr1:77469362-77469363
chr1:46679597-46679598	chr1:69783368-69783369	chr1:77594450-77594451
chr1:46680418-46680419	chr1:69873426-69873427	chr1:77602832-77602833
chr1:46707491-46707492	chr1:69914599-69914600	chr1:77626596-77626597
chr1:46709761-46709762	chr1:70079503-70079504	chr1:77670166-77670167
chr1:46712113-46712114	chr1:70120266-70120267	chr1:77796764-77796765
chr1:46752183-46752184	chr1:70249782-70249783	chr1:78116671-78116672
chr1:46913523-46913524	chr1:70367728-70367729	chr1:78137216-78137217
chr1:46915401-46915402	chr1:70522156-70522157	chr1:78178620-78178621
chr1:46920557-46920558	chr1:70633784-70633785	chr1:78385580-78385581
chr1:46942195-46942196	chr1:70761082-70761083	chr1:78485885-78485886
chr1:46945027-46945028	chr1:70772333-70772334	chr1:78506431-78506432
chr1:46950824-46950825	chr1:70995990-70995991	chr1:78506768-78506769
chr1:46951333-46951334	chr1:71000658-71000659	chr1:78507039-78507040
chr1:46969578-46969579	chr1:71019109-71019110	chr1:78564147-78564148
chr1:46969865-46969866	chr1:71082389-71082390	chr1:78564860-78564861
chr1:46973333-46973334	chr1:71553995-71553996	chr1:78598759-78598760
chr1:46978662-46978663	chr1:71578317-71578318	chr1:78606096-78606097
chr1:46979620-46979621	chr1:71603530-71603531	chr1:78645999-78646000
chr1:47020981-47020982	chr1:71692741-71692742	chr1:78652072-78652073
chr1:47021484-47021485	chr1:71699744-71699745	chr1:78654175-78654176
chr1:47062464-47062465	chr1:71720257-71720258	chr1:78784422-78784423
chr1:47064033-47064034	chr1:71787942-71787943	chr1:79375125-79375126
chr1:47071521-47071522	chr1:72085359-72085360	chr1:79436631-79436632
chr1:47133470-47133471	chr1:72137644-72137645	chr1:79577986-79577987
chr1:47173753-47173754	chr1:72188684-72188685	chr1:79581645-79581646
chr1:47364081-47364082	chr1:72258976-72258977	chr1:80147507-80147508
chr1:47884257-47884258	chr1:72266602-72266603	chr1:80234216-80234217
chr1:47885182-47885183	chr1:72272427-72272428	chr1:80337451-80337452
chr1:47891102-47891103	chr1:72273099-72273100	chr1:80337686-80337687
chr1:47971125-47971126	chr1:72275741-72275742	chr1:80420153-80420154
chr1:48545804-48545805	chr1:72283005-72283006	chr1:80421452-80421453
chr1:48692023-48692024	chr1:72290427-72290428	chr1:80701928-80701929
chr1:48709592-48709593	chr1:72290773-72290774	chr1:81309841-81309842
chr1:49289785-49289786	chr1:72291039-72291040	chr1:81590158-81590159
chr1:49410433-49410434	chr1:72301483-72301484	chr1:81605414-81605415
chr1:49459607-49459608	chr1:72301893-72301894	chr1:81611082-81611083
chr1:49524029-49524030	chr1:72353958-72353959	chr1:81714977-81714978
chr1:49765796-49765797	chr1:72427577-72427578	chr1:81900163-81900164
chr1:49937755-49937756	chr1:72583765-72583766	chr1:81949910-81949911
chr1:49942390-49942391	chr1:72595258-72595259	chr1:81965591-81965592
chr1:49942977-49942978	chr1:72624262-72624263	chr1:82188388-82188389
chr1:50457129-50457130	chr1:72630124-72630125	chr1:82425800-82425801
chr1:50694063-50694064	chr1:72757720-72757721	chr1:82591276-82591277
chr1:50695035-50695036	chr1:72788813-72788814	chr1:82644167-82644168
chr1:50709295-50709296	chr1:72818798-72818799	chr1:82835913-82835914
chr1:50710467-50710468	chr1:72825494-72825495	chr1:83033654-83033655
chr1:50761665-50761666	chr1:72844017-72844018	chr1:83034953-83034954
chr1:50855279-50855280	chr1:72852158-72852159	chr1:83156387-83156388
chr1:51047855-51047856	chr1:72852948-72852949	chr1:83708732-83708733
chr1:51068286-51068287	chr1:72868408-72868409	chr1:84173832-84173833
chr1:51151317-51151318	chr1:72870377-72870378	chr1:84214509-84214510
chr1:51151672-51151673	chr1:72893991-72893992	chr1:84329662-84329663
chr1:51206522-51206523	chr1:72917833-72917834	chr1:84546362-84546363
chr1:51209082-51209083	chr1:72919255-72919256	chr1:84674342-84674343
chr1:51209664-51209665	chr1:73186723-73186724	chr1:84692423-84692424
chr1:51244525-51244526	chr1:73528434-73528435	chr1:84836403-84836404
chr1:51286832-51286833	chr1:73570076-73570077	chr1:84848561-84848562
chr1:51287247-51287248	chr1:73847065-73847066	chr1:84857411-84857412
chr1:51330966-51330967	chr1:73927514-73927515	chr1:84857926-84857927
chr1:51478263-51478264	chr1:74158029-74158030	chr1:84865607-84865608
chr1:51486932-51486933	chr1:74283040-74283041	chr1:84866162-84866163
chr1:51535527-51535528	chr1:74303587-74303588	chr1:84868691-84868692
chr1:51536663-51536664	chr1:74331557-74331558	chr1:84878771-84878772
chr1:51538706-51538707	chr1:74344135-74344136	chr1:84886779-84886780
chr1:51543327-51543328	chr1:74379171-74379172	chr1:84985425-84985426
chr1:51566170-51566171	chr1:74404327-74404328	chr1:85115459-85115460
chr1:51593062-51593063	chr1:74433678-74433679	chr1:85254949-85254950
chr1:51629645-51629646	chr1:74437992-74437993	chr1:87346761-87346762
chr1:51629863-51629864	chr1:74443855-74443856	chr1:87472099-87472100
chr1:51630356-51630357	chr1:74552416-74552417	chr1:87637678-87637679
chr1:51681682-51681683	chr1:74552779-74552780	chr1:87652959-87652960
chr1:51693722-51693723	chr1:74589183-74589184	chr1:87825074-87825075
chr1:51744968-51744969	chr1:74629358-74629359	chr1:87929287-87929288
chr1:51799614-51799615	chr1:74634547-74634548	chr1:88084620-88084621
chr1:51803349-51803350	chr1:74634827-74634828	chr1:88191437-88191438
chr1:51804527-51804528	chr1:74708368-74708369	chr1:88196865-88196866
chr1:51815728-51815729	chr1:74796053-74796054	chr1:88199947-88199948
chr1:51880821-51880822	chr1:74854891-74854892	chr1:88205046-88205047
chr1:51936339-51936340	chr1:74863550-74863551	chr1:88206021-88206022
chr1:51963528-51963529	chr1:74871721-74871722	chr1:88207703-88207704
chr1:51970077-51970078	chr1:74898104-74898105	chr1:88208405-88208406
chr1:51988608-51988609	chr1:74903905-74903906	chr1:88245505-88245506
chr1:52065557-52065558	chr1:74905011-74905012	chr1:88255488-88255489
chr1:52066084-52066085	chr1:74938304-74938305	chr1:88255892-88255893
chr1:52066869-52066870	chr1:74982241-74982242	chr1:88256292-88256293
chr1:52106706-52106707	chr1:75011208-75011209	chr1:88277582-88277583
chr1:52137069-52137070	chr1:75121731-75121732	chr1:88321621-88321622
chr1:52184394-52184395	chr1:75139157-75139158	chr1:88331165-88331166
chr1:52207033-52207034	chr1:75165354-75165355	chr1:88336991-88336992
chr1:52290359-52290360	chr1:75165755-75165756	chr1:88339235-88339236
chr1:52513595-52513596	chr1:75207408-75207409	chr1:88346731-88346732
chr1:52552877-52552878	chr1:75215831-75215832	chr1:88353324-88353325
chr1:52584705-52584706	chr1:75218514-75218515	chr1:88368810-88368811
chr1:52815231-52815232	chr1:75224406-75224407	chr1:88384104-88384105
chr1:52874443-52874444	chr1:75233015-75233016	chr1:88399066-88399067
chr1:52921253-52921254	chr1:75241445-75241446	chr1:88400013-88400014
chr1:53008937-53008938	chr1:75247346-75247347	chr1:88400666-88400667
chr1:53010562-53010563	chr1:75248268-75248269	chr1:88402177-88402178
chr1:53011710-53011711	chr1:75259806-75259807	chr1:88406025-88406026
chr1:53168735-53168736	chr1:75273982-75273983	chr1:88407093-88407094
chr1:53248309-53248310	chr1:75313830-75313831	chr1:88423033-88423034
chr1:53266198-53266199	chr1:75314562-75314563	chr1:88428910-88428911
chr1:53267196-53267197	chr1:75341028-75341029	chr1:88479317-88479318
chr1:53268348-53268349	chr1:75341438-75341439	chr1:88530724-88530725
chr1:53434454-53434455	chr1:75396571-75396572	chr1:88648828-88648829
chr1:53450927-53450928	chr1:75422463-75422464	chr1:88779170-88779171
chr1:53505821-53505822	chr1:75432459-75432460	chr1:88814709-88814710
chr1:53583019-53583020	chr1:75439866-75439867	chr1:88873258-88873259
chr1:53636776-53636777	chr1:75453590-75453591	chr1:88904980-88904981
chr1:53638315-53638316	chr1:75476139-75476140	chr1:88936351-88936352
chr1:53670120-53670121	chr1:75503082-75503083	chr1:89072647-89072648
chr1:53677254-53677255	chr1:75514740-75514741	chr1:89087245-89087246
chr1:53689144-53689145	chr1:75517990-75517991	chr1:89123130-89123131
chr1:53692672-53692673	chr1:75556241-75556242	chr1:89127369-89127370
chr1:53763764-53763765	chr1:75585641-75585642	chr1:89209857-89209858
chr1:53802915-53802916	chr1:75701460-75701461	chr1:89223236-89223237
chr1:53804649-53804650	chr1:75801254-75801255	chr1:89366602-89366603
chr1:53805491-53805492	chr1:75885267-75885268	chr1:89796338-89796339
chr1:53806949-53806950	chr1:75993803-75993804	chr1:90174144-90174145
chr1:53812122-53812123	chr1:76025833-76025834	chr1:90359295-90359296
chr1:53880777-53880778	chr1:76167831-76167832	chr1:90430873-90430874
chr1:53895194-53895195	chr1:77437236-77437237	chr1:90474348-90474349
chr1:53923448-53923449	chr1:77438190-77438191	chr1:90502293-90502294
chr1:53925072-53925073	chr1:77468775-77468776	chr1:90505023-90505024
chr1:53940002-53940003	chr1:77469387-77469388	chr1:90509692-90509693
chr1:54109792-54109793	chr1:77493650-77493651	chr1:90536828-90536829
chr1:54441325-54441326	chr1:77594459-77594460	chr1:90565573-90565574
chr1:54459669-54459670	chr1:77626594-77626595	chr1:90566150-90566151
chr1:54500678-54500679	chr1:77796681-77796682	chr1:90566443-90566444
chr1:54501940-54501941	chr1:78116672-78116673	chr1:90568638-90568639
chr1:54531356-54531357	chr1:78137185-78137186	chr1:90598897-90598898
chr1:54540924-54540925	chr1:78178623-78178624	chr1:90599504-90599505
chr1:54541916-54541917	chr1:78385589-78385590	chr1:90624240-90624241
chr1:54555516-54555517	chr1:78506397-78506398	chr1:90657411-90657412
chr1:54641844-54641845	chr1:78528751-78528752	chr1:90668918-90668919
chr1:54642562-54642563	chr1:78540446-78540447	chr1:90709963-90709964
chr1:54664002-54664003	chr1:78598778-78598779	chr1:90736328-90736329
chr1:54697186-54697187	chr1:78646005-78646006	chr1:90808469-90808470
chr1:54716587-54716588	chr1:78652160-78652161	chr1:90820962-90820963
chr1:54734006-54734007	chr1:78654112-78654113	chr1:90912114-90912115
chr1:54848527-54848528	chr1:78784383-78784384	chr1:90938002-90938003
chr1:54873972-54873973	chr1:79375173-79375174	chr1:90965602-90965603
chr1:55088012-55088013	chr1:79436636-79436637	chr1:90966561-90966562
chr1:55164294-55164295	chr1:79578066-79578067	chr1:90969352-90969353
chr1:55165531-55165532	chr1:79581546-79581547	chr1:90989388-90989389
chr1:55188812-55188813	chr1:79582005-79582006	chr1:91006525-91006526
chr1:55221033-55221034	chr1:79668731-79668732	chr1:91084840-91084841
chr1:55243875-55243876	chr1:79758390-79758391	chr1:91087907-91087908
chr1:55251960-55251961	chr1:80147451-80147452	chr1:91528376-91528377
chr1:55253689-55253690	chr1:80232896-80232897	chr1:91653136-91653137
chr1:55255650-55255651	chr1:80234196-80234197	chr1:91757033-91757034
chr1:55258856-55258857	chr1:80312286-80312287	chr1:91773338-91773339
chr1:55262816-55262817	chr1:80337821-80337822	chr1:91782530-91782531
chr1:55282983-55282984	chr1:80420246-80420247	chr1:91809866-91809867
chr1:55336103-55336104	chr1:81309810-81309811	chr1:91818548-91818549
chr1:55408882-55408883	chr1:81559410-81559411	chr1:91819615-91819616
chr1:55437332-55437333	chr1:81590147-81590148	chr1:91832628-91832629
chr1:55548587-55548588	chr1:81605508-81605509	chr1:91836973-91836974
chr1:55632907-55632908	chr1:81646938-81646939	chr1:91925122-91925123
chr1:55941558-55941559	chr1:81676024-81676025	chr1:91948033-91948034
chr1:55957757-55957758	chr1:81715003-81715004	chr1:92050073-92050074
chr1:56023291-56023292	chr1:81756691-81756692	chr1:92099327-92099328
chr1:56031263-56031264	chr1:81900301-81900302	chr1:92100517-92100518
chr1:56725223-56725224	chr1:82288161-82288162	chr1:92278898-92278899
chr1:56725724-56725725	chr1:82425853-82425854	chr1:92301606-92301607
chr1:56742115-56742116	chr1:82591444-82591445	chr1:92346625-92346626
chr1:56745975-56745976	chr1:82644184-82644185	chr1:92354260-92354261
chr1:56754514-56754515	chr1:82823678-82823679	chr1:92428782-92428783
chr1:56780718-56780719	chr1:82835934-82835935	chr1:92499798-92499799
chr1:56783261-56783262	chr1:82945400-82945401	chr1:92630602-92630603
chr1:56901537-56901538	chr1:83033637-83033638	chr1:92637171-92637172
chr1:56987166-56987167	chr1:83034959-83034960	chr1:92741442-92741443
chr1:56995525-56995526	chr1:83156306-83156307	chr1:92787059-92787060
chr1:57010622-57010623	chr1:83708735-83708736	chr1:92935352-92935353
chr1:57066115-57066116	chr1:84173833-84173834	chr1:92949452-92949453
chr1:57328184-57328185	chr1:84214558-84214559	chr1:92973579-92973580
chr1:57338638-57338639	chr1:84222697-84222698	chr1:93210206-93210207
chr1:57358199-57358200	chr1:84329661-84329662	chr1:93295538-93295539
chr1:57391507-57391508	chr1:84674443-84674444	chr1:93309825-93309826
chr1:57487102-57487103	chr1:84692858-84692859	chr1:93310810-93310811
chr1:57507039-57507040	chr1:84835411-84835412	chr1:93339240-93339241
chr1:57527377-57527378	chr1:84836032-84836033	chr1:93356133-93356134
chr1:57533605-57533606	chr1:84848620-84848621	chr1:93361934-93361935
chr1:57622045-57622046	chr1:84857451-84857452	chr1:93389545-93389546
chr1:57624990-57624991	chr1:84858002-84858003	chr1:93444385-93444386
chr1:57663968-57663969	chr1:84863695-84863696	chr1:93701397-93701398
chr1:57906916-57906917	chr1:84865587-84865588	chr1:93713429-93713430
chr1:57914858-57914859	chr1:84866316-84866317	chr1:94077619-94077620
chr1:57947265-57947266	chr1:84868765-84868766	chr1:94138942-94138943
chr1:58027224-58027225	chr1:84878186-84878187	chr1:94328899-94328900
chr1:58041193-58041194	chr1:84886788-84886789	chr1:94729443-94729444
chr1:58046036-58046037	chr1:84888670-84888671	chr1:94831169-94831170
chr1:58047203-58047204	chr1:84985425-84985426	chr1:94853598-94853599
chr1:58055220-58055221	chr1:85094662-85094663	chr1:94911336-94911337
chr1:58086902-58086903	chr1:85115462-85115463	chr1:95011824-95011825
chr1:58187961-58187962	chr1:85254918-85254919	chr1:95025600-95025601
chr1:58245568-58245569	chr1:87346756-87346757	chr1:95035706-95035707
chr1:58277808-58277809	chr1:87472077-87472078	chr1:95087791-95087792
chr1:58481580-58481581	chr1:87652940-87652941	chr1:95094345-95094346
chr1:58627510-58627511	chr1:87918384-87918385	chr1:95169322-95169323
chr1:58687737-58687738	chr1:87929117-87929118	chr1:95202544-95202545
chr1:58689572-58689573	chr1:87956095-87956096	chr1:95342267-95342268
chr1:58709060-58709061	chr1:88084595-88084596	chr1:95375105-95375106
chr1:58746446-58746447	chr1:88085816-88085817	chr1:95375677-95375678
chr1:58769240-58769241	chr1:88196899-88196900	chr1:95408423-95408424
chr1:58819598-58819599	chr1:88199982-88199983	chr1:95473859-95473860
chr1:58826169-58826170	chr1:88205056-88205057	chr1:95582053-95582054
chr1:58936377-58936378	chr1:88205999-88206000	chr1:95628655-95628656
chr1:58939342-58939343	chr1:88207707-88207708	chr1:95698469-95698470
chr1:58946867-58946868	chr1:88211312-88211313	chr1:95700251-95700252
chr1:59008218-59008219	chr1:88245559-88245560	chr1:95701050-95701051
chr1:59014949-59014950	chr1:88255909-88255910	chr1:95721607-95721608
chr1:59018292-59018293	chr1:88256312-88256313	chr1:95931894-95931895
chr1:59219549-59219550	chr1:88277650-88277651	chr1:96239353-96239354
chr1:59219938-59219939	chr1:88331113-88331114	chr1:96443365-96443366
chr1:59313476-59313477	chr1:88337127-88337128	chr1:96786383-96786384
chr1:59433480-59433481	chr1:88339335-88339336	chr1:96890089-96890090
chr1:59480215-59480216	chr1:88346651-88346652	chr1:96930796-96930797
chr1:59483895-59483896	chr1:88353339-88353340	chr1:97081937-97081938
chr1:59490220-59490221	chr1:88364085-88364086	chr1:97170087-97170088
chr1:59502275-59502276	chr1:88368899-88368900	chr1:98175697-98175698
chr1:59505562-59505563	chr1:88384136-88384137	chr1:98318294-98318295
chr1:59513883-59513884	chr1:88385513-88385514	chr1:98549840-98549841
chr1:59529916-59529917	chr1:88398395-88398396	chr1:98771425-98771426
chr1:59538607-59538608	chr1:88399956-88399957	chr1:98918637-98918638
chr1:59542412-59542413	chr1:88400741-88400742	chr1:99868783-99868784
chr1:59544460-59544461	chr1:88406149-88406150	chr1:99873970-99873971
chr1:59565375-59565376	chr1:88407090-88407091	chr1:99939988-99939989
chr1:59579456-59579457	chr1:88423034-88423035	chr1:99969859-99969860
chr1:59580321-59580322	chr1:88427821-88427822	chr1:99983253-99983254
chr1:59598640-59598641	chr1:88428699-88428700	chr1:100564295-100564296
chr1:59642089-59642090	chr1:88483633-88483634	chr1:101238073-101238074
chr1:59720661-59720662	chr1:88600315-88600316	chr1:101383616-101383617
chr1:59725930-59725931	chr1:88648801-88648802	chr1:101804549-101804550
chr1:59744456-59744457	chr1:88779143-88779144	chr1:101867519-101867520
chr1:59754776-59754777	chr1:88814742-88814743	chr1:102343073-102343074
chr1:59755679-59755680	chr1:88817265-88817266	chr1:102476542-102476543
chr1:59785468-59785469	chr1:88873308-88873309	chr1:102774827-102774828
chr1:59802013-59802014	chr1:88905003-88905004	chr1:103027954-103027955
chr1:59845407-59845408	chr1:88936347-88936348	chr1:103525222-103525223
chr1:59860513-59860514	chr1:89071039-89071040	chr1:103653270-103653271
chr1:59964667-59964668	chr1:89072731-89072732	chr1:103653920-103653921
chr1:59992595-59992596	chr1:89110493-89110494	chr1:103815581-103815582
chr1:60104534-60104535	chr1:89123104-89123105	chr1:103905016-103905017
chr1:60113337-60113338	chr1:89127350-89127351	chr1:104792863-104792864
chr1:60133420-60133421	chr1:89209861-89209862	chr1:104953592-104953593
chr1:60466299-60466300	chr1:89210612-89210613	chr1:105368318-105368319
chr1:60473733-60473734	chr1:89223545-89223546	chr1:105424706-105424707
chr1:60483499-60483500	chr1:89366605-89366606	chr1:105948589-105948590
chr1:60489555-60489556	chr1:89570500-89570501	chr1:106294995-106294996
chr1:60518651-60518652	chr1:89625854-89625855	chr1:106643536-106643537
chr1:60584605-60584606	chr1:89652507-89652508	chr1:106909392-106909393
chr1:60598373-60598374	chr1:90174228-90174229	chr1:106910080-106910081
chr1:60599469-60599470	chr1:90474296-90474297	chr1:107397814-107397815
chr1:60600716-60600717	chr1:90502249-90502250	chr1:107856709-107856710
chr1:60601885-60601886	chr1:90504993-90504994	chr1:108027951-108027952
chr1:60819943-60819944	chr1:90505579-90505580	chr1:108068214-108068215
chr1:60875552-60875553	chr1:90509698-90509699	chr1:108096531-108096532
chr1:60889648-60889649	chr1:90536135-90536136	chr1:108118734-108118735
chr1:60896172-60896173	chr1:90536812-90536813	chr1:108439977-108439978
chr1:60907964-60907965	chr1:90565107-90565108	chr1:108486801-108486802
chr1:60909839-60909840	chr1:90565587-90565588	chr1:108526189-108526190
chr1:60910416-60910417	chr1:90568678-90568679	chr1:108526908-108526909
chr1:60977628-60977629	chr1:90599362-90599363	chr1:108618820-108618821
chr1:61052973-61052974	chr1:90602597-90602598	chr1:108656545-108656546
chr1:61152494-61152495	chr1:90668919-90668920	chr1:108731253-108731254
chr1:61474934-61474935	chr1:90709997-90709998	chr1:109235376-109235377
chr1:61475606-61475607	chr1:90937997-90937998	chr1:109875163-109875164
chr1:61537524-61537525	chr1:90965513-90965514	chr1:109920517-109920518
chr1:61538792-61538793	chr1:90989366-90989367	chr1:110165155-110165156
chr1:61572652-61572653	chr1:91006527-91006528	chr1:110692365-110692366
chr1:61717229-61717230	chr1:91087864-91087865	chr1:112534098-112534099
chr1:62219747-62219748	chr1:91132150-91132151	chr1:112687402-112687403
chr1:62227176-62227177	chr1:91421066-91421067	chr1:112801006-112801007
chr1:62228436-62228437	chr1:91528380-91528381	chr1:112801693-112801694
chr1:62229857-62229858	chr1:91653143-91653144	chr1:113720731-113720732
chr1:62231949-62231950	chr1:91756961-91756962	chr1:114540056-114540057
chr1:62232210-62232211	chr1:91773178-91773179	chr1:114542846-114542847
chr1:62354031-62354032	chr1:91819649-91819650	chr1:115046310-115046311
chr1:62445014-62445015	chr1:91837221-91837222	chr1:115514942-115514943
chr1:62545641-62545642	chr1:91925123-91925124	chr1:115573267-115573268
chr1:62611031-62611032	chr1:91956827-91956828	chr1:115854778-115854779
chr1:62613299-62613300	chr1:92050021-92050022	chr1:115856060-115856061
chr1:62627320-62627321	chr1:92099000-92099001	chr1:115860759-115860760
chr1:62711741-62711742	chr1:92100585-92100586	chr1:115867363-115867364
chr1:62725378-62725379	chr1:92499953-92499954	chr1:116336590-116336591
chr1:62755222-62755223	chr1:92787080-92787081	chr1:116425374-116425375
chr1:62762497-62762498	chr1:92935317-92935318	chr1:116538683-116538684
chr1:62783351-62783352	chr1:93210045-93210046	chr1:116746446-116746447
chr1:62784640-62784641	chr1:93309819-93309820	chr1:117031117-117031118
chr1:62788977-62788978	chr1:93310049-93310050	chr1:117149879-117149880
chr1:62790048-62790049	chr1:93310854-93310855	chr1:117224449-117224450
chr1:62813639-62813640	chr1:93356104-93356105	chr1:117561633-117561634
chr1:62814366-62814367	chr1:93361909-93361910	chr1:117581275-117581276
chr1:62815430-62815431	chr1:93379029-93379030	chr1:117827811-117827812
chr1:62819153-62819154	chr1:93389519-93389520	chr1:117828880-117828881
chr1:62824346-62824347	chr1:93437008-93437009	chr1:118001180-118001181
chr1:62830310-62830311	chr1:93444357-93444358	chr1:118173488-118173489
chr1:62841174-62841175	chr1:93701400-93701401	chr1:118263588-118263589
chr1:62879135-62879136	chr1:94139006-94139007	chr1:118951597-118951598
chr1:62974178-62974179	chr1:94245067-94245068	chr1:119187501-119187502
chr1:62996894-62996895	chr1:94328901-94328902	chr1:119354495-119354496
chr1:63157292-63157293	chr1:94604230-94604231	chr1:119355866-119355867
chr1:63181348-63181349	chr1:94729381-94729382	chr1:119425773-119425774
chr1:63185301-63185302	chr1:94799454-94799455	chr1:120208124-120208125
chr1:63227539-63227540	chr1:94831035-94831036	chr1:120272062-120272063
chr1:63250710-63250711	chr1:94911378-94911379	chr1:120279005-120279006
chr1:63251051-63251052	chr1:95011833-95011834	chr1:120285749-120285750
chr1:63256948-63256949	chr1:95087762-95087763	chr1:120344752-120344753
chr1:63258017-63258018	chr1:95094239-95094240	chr1:120355799-120355800
chr1:63260621-63260622	chr1:95132376-95132377	chr1:120356244-120356245
chr1:63261410-63261411	chr1:95169296-95169297	chr1:120544770-120544771
chr1:63272642-63272643	chr1:95202581-95202582	chr1:120673230-120673231
chr1:63294142-63294143	chr1:95374925-95374926	chr1:120807912-120807913
chr1:63477851-63477852	chr1:95375486-95375487	chr1:120900699-120900700
chr1:63478649-63478650	chr1:95408476-95408477	chr1:120945804-120945805
chr1:63488926-63488927	chr1:95473822-95473823	chr1:120946680-120946681
chr1:63577604-63577605	chr1:95532375-95532376	chr1:120950158-120950159
chr1:63613032-63613033	chr1:95582123-95582124	chr1:121194351-121194352
chr1:63714684-63714685	chr1:95628670-95628671	chr1:121202272-121202273
chr1:63987595-63987596	chr1:95661091-95661092	chr1:121236870-121236871
chr1:63992027-63992028	chr1:95698564-95698565	chr1:121285443-121285444
chr1:63992441-63992442	chr1:95700516-95700517	chr1:121382696-121382697
chr1:64055801-64055802	chr1:95706813-95706814	chr1:121394364-121394365
chr1:64168844-64168845	chr1:95721547-95721548	chr1:121401221-121401222
chr1:64253969-64253970	chr1:95931790-95931791	chr1:121401670-121401671
chr1:64270504-64270505	chr1:96239382-96239383	chr1:121422584-121422585
chr1:64272777-64272778	chr1:96443367-96443368	chr1:121531537-121531538
chr1:64294557-64294558	chr1:96593181-96593182	chr1:121545474-121545475
chr1:64324719-64324720	chr1:96786285-96786286	chr1:121745467-121745468
chr1:64345716-64345717	chr1:96890133-96890134	chr1:121893935-121893936
chr1:64348353-64348354	chr1:96930460-96930461	chr1:121971088-121971089
chr1:64349875-64349876	chr1:96930797-96930798	chr1:121985913-121985914
chr1:64352316-64352317	chr1:97081916-97081917	chr1:122016949-122016950
chr1:64358190-64358191	chr1:97170085-97170086	chr1:122101598-122101599
chr1:64385412-64385413	chr1:97397452-97397453	chr1:122161746-122161747
chr1:64390306-64390307	chr1:97498837-97498838	chr1:122163277-122163278
chr1:64462752-64462753	chr1:98318317-98318318	chr1:122234058-122234059
chr1:64622698-64622699	chr1:98549883-98549884	chr1:122419628-122419629
chr1:64623420-64623421	chr1:98643494-98643495	chr1:122447060-122447061
chr1:64624566-64624567	chr1:98771392-98771393	chr1:122487061-122487062
chr1:64648262-64648263	chr1:98839404-98839405	chr1:122540586-122540587
chr1:64670509-64670510	chr1:98918640-98918641	chr1:122541123-122541124
chr1:64674770-64674771	chr1:99519513-99519514	chr1:122858673-122858674
chr1:64677920-64677921	chr1:99686872-99686873	chr1:122875092-122875093
chr1:64699562-64699563	chr1:99868784-99868785	chr1:122881033-122881034
chr1:64702141-64702142	chr1:99873928-99873929	chr1:122983868-122983869
chr1:64706169-64706170	chr1:99893851-99893852	chr1:122993545-122993546
chr1:64741888-64741889	chr1:99906562-99906563	chr1:122993952-122993953
chr1:64776887-64776888	chr1:99939990-99939991	chr1:123739473-123739474
chr1:64778172-64778173	chr1:99944393-99944394	chr1:124231984-124231985
chr1:64778997-64778998	chr1:99969904-99969905	chr1:124504053-124504054
chr1:64780303-64780304	chr1:99983297-99983298	chr1:124564016-124564017
chr1:64786987-64786988	chr1:100373160-100373161	chr1:124961927-124961928
chr1:64826550-64826551	chr1:100564245-100564246	chr1:125470436-125470437
chr1:64851002-64851003	chr1:100605243-100605244	chr1:125697993-125697994
chr1:64885982-64885983	chr1:101238074-101238075	chr1:125797201-125797202
chr1:64931751-64931752	chr1:101238730-101238731	chr1:125946455-125946456
chr1:64942175-64942176	chr1:101447461-101447462	chr1:127169483-127169484
chr1:64963671-64963672	chr1:101487480-101487481	chr1:127332133-127332134
chr1:64965562-64965563	chr1:101668875-101668876	chr1:127404170-127404171
chr1:64996164-64996165	chr1:101804576-101804577	chr1:127412658-127412659
chr1:65001506-65001507	chr1:101849793-101849794	chr1:127429942-127429943
chr1:65059509-65059510	chr1:101867556-101867557	chr1:127457300-127457301
chr1:65084320-65084321	chr1:102313464-102313465	chr1:127969404-127969405
chr1:65087560-65087561	chr1:102343089-102343090	chr1:128025915-128025916
chr1:65114628-65114629	chr1:102406686-102406687	chr1:128761993-128761994
chr1:65259991-65259992	chr1:102476543-102476544	chr1:129040327-129040328
chr1:65339468-65339469	chr1:102684542-102684543	chr1:129101718-129101719
chr1:65351855-65351856	chr1:102774816-102774817	chr1:129135713-129135714
chr1:65353542-65353543	chr1:102932221-102932222	chr1:129225274-129225275
chr1:65417627-65417628	chr1:103027935-103027936	chr1:129475719-129475720
chr1:65469353-65469354	chr1:103525248-103525249	chr1:129636413-129636414
chr1:65485904-65485905	chr1:103653294-103653295	chr1:129670665-129670666
chr1:65486924-65486925	chr1:103653929-103653930	chr1:129801559-129801560
chr1:65525155-65525156	chr1:103815596-103815597	chr1:129887122-129887123
chr1:65582482-65582483	chr1:103905024-103905025	chr1:129897699-129897700
chr1:65713067-65713068	chr1:104171089-104171090	chr1:130000005-130000006
chr1:65731153-65731154	chr1:104580175-104580176	chr1:130140478-130140479
chr1:65774651-65774652	chr1:104792951-104792952	chr1:130140919-130140920
chr1:65846999-65847000	chr1:104990684-104990685	chr1:130289146-130289147
chr1:66167897-66167898	chr1:105368291-105368292	chr1:130295493-130295494
chr1:66220298-66220299	chr1:105424763-105424764	chr1:130314227-130314228
chr1:66258170-66258171	chr1:105465108-105465109	chr1:130368752-130368753
chr1:66270114-66270115	chr1:105465485-105465486	chr1:130475189-130475190
chr1:66313142-66313143	chr1:105637071-105637072	chr1:130738499-130738500
chr1:66396210-66396211	chr1:105948578-105948579	chr1:130756843-130756844
chr1:66433498-66433499	chr1:106294992-106294993	chr1:131143732-131143733
chr1:66489654-66489655	chr1:106643567-106643568	chr1:131784073-131784074
chr1:66572122-66572123	chr1:106909421-106909422	chr1:132148246-132148247
chr1:66746295-66746296	chr1:106967823-106967824	chr1:132196835-132196836
chr1:66746781-66746782	chr1:107387026-107387027	chr1:132359641-132359642
chr1:66959077-66959078	chr1:107397806-107397807	chr1:132445946-132445947
chr1:66986696-66986697	chr1:107712246-107712247	chr1:132514504-132514505
chr1:67007627-67007628	chr1:107856675-107856676	chr1:132565009-132565010
chr1:67009852-67009853	chr1:107968802-107968803	chr1:132565354-132565355
chr1:67010463-67010464	chr1:108027964-108027965	chr1:132612608-132612609
chr1:67354412-67354413	chr1:108068207-108068208	chr1:132614172-132614173
chr1:67475881-67475882	chr1:108096415-108096416	chr1:132634391-132634392
chr1:67982499-67982500	chr1:108118754-108118755	chr1:132681200-132681201
chr1:68013965-68013966	chr1:108461197-108461198	chr1:132823455-132823456
chr1:68014505-68014506	chr1:108486721-108486722	chr1:132975422-132975423
chr1:68014995-68014996	chr1:108517333-108517334	chr1:132993567-132993568
chr1:68016923-68016924	chr1:108526206-108526207	chr1:133004745-133004746
chr1:68122586-68122587	chr1:108526869-108526870	chr1:133034888-133034889
chr1:68351287-68351288	chr1:108618821-108618822	chr1:133036122-133036123
chr1:68380498-68380499	chr1:108656462-108656463	chr1:133049828-133049829
chr1:68504312-68504313	chr1:108693264-108693265	chr1:133324204-133324205
chr1:68548287-68548288	chr1:108731216-108731217	chr1:133587190-133587191
chr1:68684172-68684173	chr1:109235100-109235101	chr1:133644082-133644083
chr1:68826845-68826846	chr1:109758002-109758003	chr1:133694064-133694065
chr1:68827493-68827494	chr1:109875150-109875151	chr1:133806552-133806553
chr1:69152497-69152498	chr1:109920532-109920533	chr1:133807769-133807770
chr1:69402166-69402167	chr1:110165196-110165197	chr1:133867903-133867904
chr1:69499648-69499649	chr1:110445465-110445466	chr1:133904029-133904030
chr1:69506709-69506710	chr1:110692358-110692359	chr1:133904744-133904745
chr1:69513511-69513512	chr1:111224889-111224890	chr1:133927395-133927396
chr1:69774754-69774755	chr1:112380206-112380207	chr1:133985754-133985755
chr1:69776056-69776057	chr1:112534094-112534095	chr1:134050327-134050328
chr1:69783383-69783384	chr1:112671611-112671612	chr1:134054252-134054253
chr1:69873450-69873451	chr1:112687393-112687394	chr1:134055491-134055492
chr1:69914606-69914607	chr1:112801006-112801007	chr1:134088640-134088641
chr1:70120271-70120272	chr1:112801717-112801718	chr1:134088896-134088897
chr1:70367734-70367735	chr1:113375865-113375866	chr1:134094510-134094511
chr1:70522253-70522254	chr1:113507590-113507591	chr1:134097584-134097585
chr1:70836714-70836715	chr1:113720724-113720725	chr1:134104891-134104892
chr1:70853435-70853436	chr1:114542878-114542879	chr1:134177411-134177412
chr1:71082369-71082370	chr1:114851443-114851444	chr1:134178507-134178508
chr1:71143739-71143740	chr1:115046311-115046312	chr1:134185071-134185072
chr1:71150253-71150254	chr1:115488951-115488952	chr1:134187911-134187912
chr1:71165240-71165241	chr1:115515006-115515007	chr1:134203659-134203660
chr1:71291408-71291409	chr1:115854772-115854773	chr1:134209605-134209606
chr1:71554003-71554004	chr1:115856055-115856056	chr1:134219549-134219550
chr1:71578329-71578330	chr1:115859954-115859955	chr1:134230420-134230421
chr1:71597551-71597552	chr1:115861252-115861253	chr1:134387596-134387597
chr1:71656962-71656963	chr1:115867384-115867385	chr1:134417327-134417328
chr1:71690183-71690184	chr1:116336583-116336584	chr1:134430662-134430663
chr1:71692702-71692703	chr1:116538300-116538301	chr1:134437801-134437802
chr1:71695011-71695012	chr1:116746430-116746431	chr1:134483608-134483609
chr1:71697503-71697504	chr1:117031097-117031098	chr1:134552953-134552954
chr1:71701603-71701604	chr1:117224276-117224277	chr1:134600339-134600340
chr1:71704436-71704437	chr1:117228703-117228704	chr1:134630596-134630597
chr1:71705416-71705417	chr1:117285071-117285072	chr1:134635825-134635826
chr1:71719107-71719108	chr1:117561718-117561719	chr1:134696914-134696915
chr1:71720292-71720293	chr1:117581223-117581224	chr1:134747592-134747593
chr1:71738287-71738288	chr1:117828816-117828817	chr1:134872175-134872176
chr1:71738627-71738628	chr1:117966963-117966964	chr1:134906847-134906848
chr1:71787919-71787920	chr1:118173489-118173490	chr1:134917002-134917003
chr1:72056291-72056292	chr1:118263570-118263571	chr1:134921757-134921758
chr1:72219649-72219650	chr1:118951581-118951582	chr1:134930392-134930393
chr1:72251970-72251971	chr1:119187500-119187501	chr1:134946807-134946808
chr1:72258979-72258980	chr1:119189947-119189948	chr1:134976917-134976918
chr1:72260755-72260756	chr1:119354505-119354506	chr1:135026473-135026474
chr1:72266669-72266670	chr1:119354921-119354922	chr1:135027848-135027849
chr1:72273293-72273294	chr1:119355862-119355863	chr1:135078053-135078054
chr1:72274756-72274757	chr1:119425770-119425771	chr1:135084750-135084751
chr1:72275756-72275757	chr1:119713021-119713022	chr1:135260112-135260113
chr1:72289449-72289450	chr1:119900656-119900657	chr1:135283121-135283122
chr1:72291094-72291095	chr1:120208024-120208025	chr1:135294323-135294324
chr1:72294872-72294873	chr1:120272039-120272040	chr1:135329442-135329443
chr1:72301899-72301900	chr1:120278978-120278979	chr1:135331147-135331148
chr1:72330568-72330569	chr1:120285685-120285686	chr1:135343719-135343720
chr1:72359764-72359765	chr1:120319585-120319586	chr1:135349079-135349080
chr1:72537559-72537560	chr1:120355854-120355855	chr1:135390117-135390118
chr1:72624108-72624109	chr1:120524560-120524561	chr1:135423695-135423696
chr1:72696674-72696675	chr1:120541062-120541063	chr1:135493401-135493402
chr1:72718997-72718998	chr1:120544769-120544770	chr1:135557649-135557650
chr1:72759401-72759402	chr1:120673289-120673290	chr1:135558210-135558211
chr1:72773289-72773290	chr1:120807931-120807932	chr1:135564414-135564415
chr1:72825479-72825480	chr1:120900560-120900561	chr1:135588970-135588971
chr1:72839941-72839942	chr1:120945797-120945798	chr1:135590433-135590434
chr1:72844035-72844036	chr1:121194350-121194351	chr1:135591153-135591154
chr1:72852992-72852993	chr1:121202222-121202223	chr1:135663739-135663740
chr1:72859782-72859783	chr1:121226891-121226892	chr1:135670891-135670892
chr1:72860734-72860735	chr1:121236805-121236806	chr1:135752307-135752308
chr1:72868427-72868428	chr1:121285415-121285416	chr1:135752837-135752838
chr1:72869646-72869647	chr1:121298820-121298821	chr1:135814337-135814338
chr1:72870495-72870496	chr1:121394343-121394344	chr1:135957756-135957757
chr1:72873263-72873264	chr1:121401619-121401620	chr1:135960026-135960027
chr1:72874310-72874311	chr1:121531576-121531577	chr1:135964036-135964037
chr1:72917705-72917706	chr1:121545618-121545619	chr1:135975943-135975944
chr1:72918418-72918419	chr1:121546409-121546410	chr1:135989811-135989812
chr1:72991839-72991840	chr1:121628213-121628214	chr1:135995824-135995825
chr1:72996005-72996006	chr1:121734075-121734076	chr1:135996113-135996114
chr1:73007085-73007086	chr1:121745626-121745627	chr1:136085932-136085933
chr1:73010322-73010323	chr1:121809842-121809843	chr1:136141126-136141127
chr1:73547485-73547486	chr1:121893893-121893894	chr1:136240177-136240178
chr1:73550334-73550335	chr1:121971101-121971102	chr1:136241480-136241481
chr1:73570014-73570015	chr1:121974518-121974519	chr1:136258668-136258669
chr1:73689490-73689491	chr1:121985921-121985922	chr1:136279041-136279042
chr1:73710274-73710275	chr1:122101637-122101638	chr1:136296558-136296559
chr1:73791298-73791299	chr1:122163299-122163300	chr1:136302451-136302452
chr1:73927507-73927508	chr1:122251178-122251179	chr1:136311706-136311707
chr1:73927858-73927859	chr1:122419666-122419667	chr1:136340116-136340117
chr1:74158010-74158011	chr1:122447056-122447057	chr1:136349963-136349964
chr1:74226351-74226352	chr1:122487112-122487113	chr1:136391370-136391371
chr1:74292317-74292318	chr1:122540621-122540622	chr1:136410152-136410153
chr1:74303604-74303605	chr1:122619456-122619457	chr1:136452808-136452809
chr1:74404300-74404301	chr1:122875174-122875175	chr1:136453692-136453693
chr1:74433390-74433391	chr1:122881128-122881129	chr1:136456739-136456740
chr1:74443382-74443383	chr1:122983898-122983899	chr1:136505948-136505949
chr1:74443848-74443849	chr1:123739426-123739427	chr1:136597384-136597385
chr1:74502437-74502438	chr1:124225082-124225083	chr1:136598026-136598027
chr1:74553112-74553113	chr1:124504048-124504049	chr1:136603271-136603272
chr1:74561212-74561213	chr1:124564032-124564033	chr1:136605322-136605323
chr1:74629294-74629295	chr1:124961928-124961929	chr1:136757346-136757347
chr1:74853877-74853878	chr1:125697987-125697988	chr1:136806839-136806840
chr1:74870504-74870505	chr1:125797200-125797201	chr1:136807278-136807279
chr1:74871697-74871698	chr1:125882417-125882418	chr1:136852599-136852600
chr1:74898081-74898082	chr1:125946456-125946457	chr1:136858970-136858971
chr1:74904951-74904952	chr1:126233784-126233785	chr1:136872112-136872113
chr1:75073767-75073768	chr1:126874085-126874086	chr1:136983236-136983237
chr1:75218483-75218484	chr1:127332440-127332441	chr1:137002565-137002566
chr1:75223628-75223629	chr1:127404165-127404166	chr1:137051060-137051061
chr1:75224428-75224429	chr1:127412656-127412657	chr1:137074458-137074459
chr1:75341128-75341129	chr1:127429957-127429958	chr1:137082703-137082704
chr1:75341266-75341267	chr1:127457314-127457315	chr1:137084868-137084869
chr1:75377792-75377793	chr1:127598456-127598457	chr1:137095845-137095846
chr1:75422445-75422446	chr1:127969444-127969445	chr1:137114415-137114416
chr1:75503016-75503017	chr1:128025907-128025908	chr1:137155212-137155213
chr1:75508275-75508276	chr1:128064914-128064915	chr1:137155678-137155679
chr1:75508696-75508697	chr1:128811998-128811999	chr1:137157683-137157684
chr1:75509270-75509271	chr1:129040222-129040223	chr1:137180724-137180725
chr1:75514798-75514799	chr1:129101734-129101735	chr1:137221167-137221168
chr1:75518420-75518421	chr1:129135665-129135666	chr1:137247743-137247744
chr1:75585654-75585655	chr1:129158932-129158933	chr1:137265118-137265119
chr1:75598489-75598490	chr1:129393485-129393486	chr1:137385597-137385598
chr1:75613552-75613553	chr1:129472402-129472403	chr1:137404557-137404558
chr1:75659310-75659311	chr1:129475658-129475659	chr1:137407194-137407195
chr1:75664363-75664364	chr1:129475941-129475942	chr1:137450426-137450427
chr1:75701479-75701480	chr1:129636417-129636418	chr1:137512706-137512707
chr1:75750894-75750895	chr1:129670612-129670613	chr1:137529021-137529022
chr1:75801220-75801221	chr1:129735408-129735409	chr1:137534398-137534399
chr1:75859528-75859529	chr1:129800586-129800587	chr1:137572204-137572205
chr1:75885312-75885313	chr1:129801552-129801553	chr1:137573721-137573722
chr1:75898753-75898754	chr1:129887095-129887096	chr1:137584914-137584915
chr1:76025859-76025860	chr1:129897693-129897694	chr1:137616410-137616411
chr1:76033113-76033114	chr1:129998984-129998985	chr1:137625575-137625576
chr1:76113813-76113814	chr1:129999530-129999531	chr1:137628551-137628552
chr1:77256504-77256505	chr1:130140522-130140523	chr1:137643726-137643727
chr1:77409688-77409689	chr1:130289121-130289122	chr1:137662612-137662613
chr1:77437208-77437209	chr1:130314075-130314076	chr1:137688979-137688980
chr1:77438218-77438219	chr1:130368741-130368742	chr1:137743870-137743871
chr1:77443850-77443851	chr1:130369245-130369246	chr1:137896244-137896245
chr1:77448211-77448212	chr1:130490010-130490011	chr1:137914412-137914413
chr1:77449483-77449484	chr1:131143715-131143716	chr1:138127066-138127067
chr1:77450167-77450168	chr1:131143937-131143938	chr1:138131017-138131018
chr1:77450616-77450617	chr1:131784091-131784092	chr1:138311675-138311676
chr1:77453287-77453288	chr1:132148249-132148250	chr1:138452744-138452745
chr1:77458622-77458623	chr1:132196846-132196847	chr1:138467028-138467029
chr1:77464072-77464073	chr1:132359597-132359598	chr1:138468286-138468287
chr1:77469374-77469375	chr1:132445956-132445957	chr1:138502648-138502649
chr1:77470568-77470569	chr1:132514511-132514512	chr1:138521281-138521282
chr1:77490789-77490790	chr1:132565382-132565383	chr1:138559431-138559432
chr1:77491886-77491887	chr1:132612198-132612199	chr1:138561928-138561929
chr1:77493628-77493629	chr1:132612561-132612562	chr1:138570022-138570023
chr1:77509584-77509585	chr1:132614140-132614141	chr1:138571517-138571518
chr1:77511193-77511194	chr1:132628511-132628512	chr1:138576939-138576940
chr1:77582272-77582273	chr1:132634347-132634348	chr1:138582531-138582532
chr1:77594426-77594427	chr1:132674647-132674648	chr1:138586845-138586846
chr1:77626576-77626577	chr1:132681151-132681152	chr1:138592731-138592732
chr1:78116691-78116692	chr1:132823447-132823448	chr1:138595163-138595164
chr1:78136314-78136315	chr1:132994467-132994468	chr1:138595687-138595688
chr1:78137234-78137235	chr1:133004729-133004730	chr1:138604009-138604010
chr1:78140168-78140169	chr1:133012617-133012618	chr1:138624698-138624699
chr1:78154067-78154068	chr1:133034923-133034924	chr1:138630044-138630045
chr1:78154633-78154634	chr1:133035924-133035925	chr1:138634783-138634784
chr1:78164738-78164739	chr1:133046242-133046243	chr1:138639093-138639094
chr1:78178668-78178669	chr1:133049638-133049639	chr1:138657270-138657271
chr1:78187367-78187368	chr1:133057863-133057864	chr1:138665539-138665540
chr1:78225435-78225436	chr1:133324261-133324262	chr1:138845767-138845768
chr1:78385595-78385596	chr1:133587269-133587270	chr1:138994750-138994751
chr1:78506437-78506438	chr1:133644101-133644102	chr1:139219942-139219943
chr1:78539600-78539601	chr1:133788196-133788197	chr1:139270981-139270982
chr1:78540452-78540453	chr1:133802167-133802168	chr1:139275316-139275317
chr1:78564129-78564130	chr1:133806567-133806568	chr1:139278305-139278306
chr1:78564821-78564822	chr1:133807142-133807143	chr1:139312476-139312477
chr1:78597511-78597512	chr1:133807838-133807839	chr1:139537121-139537122
chr1:78598263-78598264	chr1:133904117-133904118	chr1:139661981-139661982
chr1:78598728-78598729	chr1:133904814-133904815	chr1:140019996-140019997
chr1:78606051-78606052	chr1:133927383-133927384	chr1:140061645-140061646
chr1:78646011-78646012	chr1:134054213-134054214	chr1:140390431-140390432
chr1:78654142-78654143	chr1:134085179-134085180	chr1:140495677-140495678
chr1:78731115-78731116	chr1:134088804-134088805	chr1:140859951-140859952
chr1:79375186-79375187	chr1:134094301-134094302	chr1:140893605-140893606
chr1:79436667-79436668	chr1:134097652-134097653	chr1:140936413-140936414
chr1:79450937-79450938	chr1:134177375-134177376	chr1:141091208-141091209
chr1:79577962-79577963	chr1:134178575-134178576	chr1:141309111-141309112
chr1:79578555-79578556	chr1:134185035-134185036	chr1:141351171-141351172
chr1:79595637-79595638	chr1:134203608-134203609	chr1:141554395-141554396
chr1:79871500-79871501	chr1:134209531-134209532	chr1:141558036-141558037
chr1:80147470-80147471	chr1:134219509-134219510	chr1:141589354-141589355
chr1:80232929-80232930	chr1:134230419-134230420	chr1:141937152-141937153
chr1:80234184-80234185	chr1:134313961-134313962	chr1:141959325-141959326
chr1:80258848-80258849	chr1:134387615-134387616	chr1:141962598-141962599
chr1:80312568-80312569	chr1:134437903-134437904	chr1:142077089-142077090
chr1:80319643-80319644	chr1:134444082-134444083	chr1:142085236-142085237
chr1:80320123-80320124	chr1:134483628-134483629	chr1:142142199-142142200
chr1:80378171-80378172	chr1:134552849-134552850	chr1:142195809-142195810
chr1:80400223-80400224	chr1:134630614-134630615	chr1:142326039-142326040
chr1:80619470-80619471	chr1:134638422-134638423	chr1:142350220-142350221
chr1:81134515-81134516	chr1:134696931-134696932	chr1:142644790-142644791
chr1:81228284-81228285	chr1:134747591-134747592	chr1:142789820-142789821
chr1:81228833-81228834	chr1:134872268-134872269	chr1:142809590-142809591
chr1:81542028-81542029	chr1:134873602-134873603	chr1:142905073-142905074
chr1:81559429-81559430	chr1:134906835-134906836	chr1:142951410-142951411
chr1:81574449-81574450	chr1:134916061-134916062	chr1:143750583-143750584
chr1:81590118-81590119	chr1:134916926-134916927	chr1:144005649-144005650
chr1:81605627-81605628	chr1:134922012-134922013	chr1:145114188-145114189
chr1:81646891-81646892	chr1:134930706-134930707	chr1:145402757-145402758
chr1:81714954-81714955	chr1:134946862-134946863	chr1:145579039-145579040
chr1:81756615-81756616	chr1:134984195-134984196	chr1:145581300-145581301
chr1:81949930-81949931	chr1:135026502-135026503	chr1:145586396-145586397
chr1:82004546-82004547	chr1:135027855-135027856	chr1:145667766-145667767
chr1:82425764-82425765	chr1:135047820-135047821	chr1:145684491-145684492
chr1:82722300-82722301	chr1:135078362-135078363	chr1:145835566-145835567
chr1:82817365-82817366	chr1:135084730-135084731	chr1:146912467-146912468
chr1:82823703-82823704	chr1:135260101-135260102	chr1:147401353-147401354
chr1:82863725-82863726	chr1:135260928-135260929	chr1:147954191-147954192
chr1:82945385-82945386	chr1:135294315-135294316	chr1:147967480-147967481
chr1:83033641-83033642	chr1:135329307-135329308	chr1:148170158-148170159
chr1:83035088-83035089	chr1:135331142-135331143	chr1:148204422-148204423
chr1:83113236-83113237	chr1:135343717-135343718	chr1:148274237-148274238
chr1:83156415-83156416	chr1:135389137-135389138	chr1:148371152-148371153
chr1:83531851-83531852	chr1:135389648-135389649	chr1:148972853-148972854
chr1:84173830-84173831	chr1:135390120-135390121	chr1:149063018-149063019
chr1:84202504-84202505	chr1:135557648-135557649	chr1:150273552-150273553
chr1:84214481-84214482	chr1:135558177-135558178	chr1:150290778-150290779
chr1:84222691-84222692	chr1:135564419-135564420	chr1:150328628-150328629
chr1:84267930-84267931	chr1:135588945-135588946	chr1:150944816-150944817
chr1:84328217-84328218	chr1:135591176-135591177	chr1:150953267-150953268
chr1:84328651-84328652	chr1:135663753-135663754	chr1:151498474-151498475
chr1:84329643-84329644	chr1:135670945-135670946	chr1:151892951-151892952
chr1:84402305-84402306	chr1:135752817-135752818	chr1:151930540-151930541
chr1:84403657-84403658	chr1:135814364-135814365	chr1:151956309-151956310
chr1:84415345-84415346	chr1:135957489-135957490	chr1:152273553-152273554
chr1:84419623-84419624	chr1:135959837-135959838	chr1:152344278-152344279
chr1:84546346-84546347	chr1:135975674-135975675	chr1:152500444-152500445
chr1:84627916-84627917	chr1:135989804-135989805	chr1:152526846-152526847
chr1:84637361-84637362	chr1:135996043-135996044	chr1:152618474-152618475
chr1:84692393-84692394	chr1:136048380-136048381	chr1:152839113-152839114
chr1:84728546-84728547	chr1:136066604-136066605	chr1:152840452-152840453
chr1:84833235-84833236	chr1:136085644-136085645	chr1:152840867-152840868
chr1:84835326-84835327	chr1:136107015-136107016	chr1:152885930-152885931
chr1:84837144-84837145	chr1:136166739-136166740	chr1:153082803-153082804
chr1:84844413-84844414	chr1:136240175-136240176	chr1:153347339-153347340
chr1:84845550-84845551	chr1:136241529-136241530	chr1:153348297-153348298
chr1:84847197-84847198	chr1:136279129-136279130	chr1:153379135-153379136
chr1:84848485-84848486	chr1:136281321-136281322	chr1:153533260-153533261
chr1:84857477-84857478	chr1:136285462-136285463	chr1:153625988-153625989
chr1:84858409-84858410	chr1:136296551-136296552	chr1:153792117-153792118
chr1:84863721-84863722	chr1:136302471-136302472	chr1:153917779-153917780
chr1:84866372-84866373	chr1:136311770-136311771	chr1:154215866-154215867
chr1:84868732-84868733	chr1:136329716-136329717	chr1:154394913-154394914
chr1:84869720-84869721	chr1:136332278-136332279	chr1:154395177-154395178
chr1:84878280-84878281	chr1:136340111-136340112	chr1:154403577-154403578
chr1:84878981-84878982	chr1:136349946-136349947	chr1:154420512-154420513
chr1:84886811-84886812	chr1:136391175-136391176	chr1:154534730-154534731
chr1:84958470-84958471	chr1:136410154-136410155	chr1:154593748-154593749
chr1:84985425-84985426	chr1:136415374-136415375	chr1:154613450-154613451
chr1:85123754-85123755	chr1:136440413-136440414	chr1:154640192-154640193
chr1:85301874-85301875	chr1:136453043-136453044	chr1:154640810-154640811
chr1:87637761-87637762	chr1:136453683-136453684	chr1:154659770-154659771
chr1:87652972-87652973	chr1:136456696-136456697	chr1:154750080-154750081
chr1:87791308-87791309	chr1:136467396-136467397	chr1:154750576-154750577
chr1:87813801-87813802	chr1:136480371-136480372	chr1:154763027-154763028
chr1:87830376-87830377	chr1:136597429-136597430	chr1:154774108-154774109
chr1:87929112-87929113	chr1:136597992-136597993	chr1:154790309-154790310
chr1:88084629-88084630	chr1:136757376-136757377	chr1:154821030-154821031
chr1:88098094-88098095	chr1:136852619-136852620	chr1:154856605-154856606
chr1:88131238-88131239	chr1:136858966-136858967	chr1:154869272-154869273
chr1:88133334-88133335	chr1:137002646-137002647	chr1:154885027-154885028
chr1:88196900-88196901	chr1:137051084-137051085	chr1:154887445-154887446
chr1:88197519-88197520	chr1:137082738-137082739	chr1:154903624-154903625
chr1:88198042-88198043	chr1:137083764-137083765	chr1:154939273-154939274
chr1:88199947-88199948	chr1:137084978-137084979	chr1:154943409-154943410
chr1:88206012-88206013	chr1:137095875-137095876	chr1:155019721-155019722
chr1:88207694-88207695	chr1:137114444-137114445	chr1:155058764-155058765
chr1:88208983-88208984	chr1:137155123-137155124	chr1:155180066-155180067
chr1:88209646-88209647	chr1:137157693-137157694	chr1:155180380-155180381
chr1:88210262-88210263	chr1:137180704-137180705	chr1:155207875-155207876
chr1:88211245-88211246	chr1:137210359-137210360	chr1:155223560-155223561
chr1:88245504-88245505	chr1:137265092-137265093	chr1:155233990-155233991
chr1:88277585-88277586	chr1:137404567-137404568	chr1:155272313-155272314
chr1:88331140-88331141	chr1:137407157-137407158	chr1:155334754-155334755
chr1:88337001-88337002	chr1:137450385-137450386	chr1:155340673-155340674
chr1:88337796-88337797	chr1:137512676-137512677	chr1:155408124-155408125
chr1:88338875-88338876	chr1:137529023-137529024	chr1:155433115-155433116
chr1:88339350-88339351	chr1:137531579-137531580	chr1:155437493-155437494
chr1:88346730-88346731	chr1:137534492-137534493	chr1:155488779-155488780
chr1:88349500-88349501	chr1:137572210-137572211	chr1:155524945-155524946
chr1:88353361-88353362	chr1:137572699-137572700	chr1:155584739-155584740
chr1:88361387-88361388	chr1:137573688-137573689	chr1:155588069-155588070
chr1:88363877-88363878	chr1:137584890-137584891	chr1:155613764-155613765
chr1:88385152-88385153	chr1:137625746-137625747	chr1:155642528-155642529
chr1:88385512-88385513	chr1:137628622-137628623	chr1:155746855-155746856
chr1:88388803-88388804	chr1:137643723-137643724	chr1:155928169-155928170
chr1:88394998-88394999	chr1:137649648-137649649	chr1:156036900-156036901
chr1:88395339-88395340	chr1:137688981-137688982	chr1:156140023-156140024
chr1:88402240-88402241	chr1:137896238-137896239	chr1:156294440-156294441
chr1:88406036-88406037	chr1:137904822-137904823	chr1:156617915-156617916
chr1:88407078-88407079	chr1:137914467-137914468	chr1:156667304-156667305
chr1:88428470-88428471	chr1:138062327-138062328	chr1:156700095-156700096
chr1:88446945-88446946	chr1:138071139-138071140	chr1:156706444-156706445
chr1:88483452-88483453	chr1:138116985-138116986	chr1:156728939-156728940
chr1:88616026-88616027	chr1:138130934-138130935	chr1:156918561-156918562
chr1:88755631-88755632	chr1:138312181-138312182	chr1:156922247-156922248
chr1:88814763-88814764	chr1:138362889-138362890	chr1:156930497-156930498
chr1:88905003-88905004	chr1:138367272-138367273	chr1:156930852-156930853
chr1:88936228-88936229	chr1:138430997-138430998	chr1:156933726-156933727
chr1:89114500-89114501	chr1:138452780-138452781	chr1:156946776-156946777
chr1:89123110-89123111	chr1:138467005-138467006	chr1:156957368-156957369
chr1:89127369-89127370	chr1:138521218-138521219	chr1:156986096-156986097
chr1:89135830-89135831	chr1:138559407-138559408	chr1:157000679-157000680
chr1:89159874-89159875	chr1:138561864-138561865	chr1:157098147-157098148
chr1:89194145-89194146	chr1:138571514-138571515	chr1:157098583-157098584
chr1:89209867-89209868	chr1:138576899-138576900	chr1:157264049-157264050
chr1:89210701-89210702	chr1:138579099-138579100	chr1:157285974-157285975
chr1:89407016-89407017	chr1:138586862-138586863	chr1:157309053-157309054
chr1:89554905-89554906	chr1:138591763-138591764	chr1:157374667-157374668
chr1:89556288-89556289	chr1:138592763-138592764	chr1:157396237-157396238
chr1:89570530-89570531	chr1:138595580-138595581	chr1:157502210-157502211
chr1:89572667-89572668	chr1:138604028-138604029	chr1:157589715-157589716
chr1:89583769-89583770	chr1:138624585-138624586	chr1:157836652-157836653
chr1:89625872-89625873	chr1:138630040-138630041	chr1:157883145-157883146
chr1:90088886-90088887	chr1:138634796-138634797	chr1:157888071-157888072
chr1:90329310-90329311	chr1:138655536-138655537	chr1:157923870-157923871
chr1:90359161-90359162	chr1:138657330-138657331	chr1:157933414-157933415
chr1:90363471-90363472	chr1:138665737-138665738	chr1:158198870-158198871
chr1:90364588-90364589	chr1:138850353-138850354	chr1:158333574-158333575
chr1:90430865-90430866	chr1:138988586-138988587	chr1:158351104-158351105
chr1:90473999-90474000	chr1:138994732-138994733	chr1:158384689-158384690
chr1:90474269-90474270	chr1:138997919-138997920	chr1:158403382-158403383
chr1:90502397-90502398	chr1:139070776-139070777	chr1:158404489-158404490
chr1:90504942-90504943	chr1:139219901-139219902	chr1:158405082-158405083
chr1:90506555-90506556	chr1:139270870-139270871	chr1:158406494-158406495
chr1:90509686-90509687	chr1:139275326-139275327	chr1:158474083-158474084
chr1:90535717-90535718	chr1:139278329-139278330	chr1:158488726-158488727
chr1:90536824-90536825	chr1:139284303-139284304	chr1:158495669-158495670
chr1:90563127-90563128	chr1:139312480-139312481	chr1:158532894-158532895
chr1:90565599-90565600	chr1:139346366-139346367	chr1:158544524-158544525
chr1:90599013-90599014	chr1:139537102-139537103	chr1:158545736-158545737
chr1:90602530-90602531	chr1:139553876-139553877	chr1:158546076-158546077
chr1:90642948-90642949	chr1:139634916-139634917	chr1:158548108-158548109
chr1:90697134-90697135	chr1:139662010-139662011	chr1:158578968-158578969
chr1:90710015-90710016	chr1:140020031-140020032	chr1:158593583-158593584
chr1:90735423-90735424	chr1:140050925-140050926	chr1:158599043-158599044
chr1:90736285-90736286	chr1:140061656-140061657	chr1:158602946-158602947
chr1:90736933-90736934	chr1:140163763-140163764	chr1:158607582-158607583
chr1:90808478-90808479	chr1:140390514-140390515	chr1:158649393-158649394
chr1:90818478-90818479	chr1:140495715-140495716	chr1:158682791-158682792
chr1:90820986-90820987	chr1:140501510-140501511	chr1:158720428-158720429
chr1:90853903-90853904	chr1:140777602-140777603	chr1:158850854-158850855
chr1:90854254-90854255	chr1:140800315-140800316	chr1:158868967-158868968
chr1:90912107-90912108	chr1:140859926-140859927	chr1:158880453-158880454
chr1:90937996-90937997	chr1:140893597-140893598	chr1:158990791-158990792
chr1:90965579-90965580	chr1:140936349-140936350	chr1:158992773-158992774
chr1:90969349-90969350	chr1:141045306-141045307	chr1:159009827-159009828
chr1:90975595-90975596	chr1:141055110-141055111	chr1:159011946-159011947
chr1:90989478-90989479	chr1:141216357-141216358	chr1:159111380-159111381
chr1:90993566-90993567	chr1:141273686-141273687	chr1:159273855-159273856
chr1:90994979-90994980	chr1:141301920-141301921	chr1:159342937-159342938
chr1:91005061-91005062	chr1:141309174-141309175	chr1:159363565-159363566
chr1:91006477-91006478	chr1:141391380-141391381	chr1:159370482-159370483
chr1:91080081-91080082	chr1:141554418-141554419	chr1:159373747-159373748
chr1:91087973-91087974	chr1:141558049-141558050	chr1:159380113-159380114
chr1:91353948-91353949	chr1:141572877-141572878	chr1:159380492-159380493
chr1:91354225-91354226	chr1:141589350-141589351	chr1:159388622-159388623
chr1:91362383-91362384	chr1:141688300-141688301	chr1:159389249-159389250
chr1:91653161-91653162	chr1:141959372-141959373	chr1:160077768-160077769
chr1:91660736-91660737	chr1:141962607-141962608	chr1:160225106-160225107
chr1:91756427-91756428	chr1:141967843-141967844	chr1:160317195-160317196
chr1:91757037-91757038	chr1:142077098-142077099	chr1:160511046-160511047
chr1:91767348-91767349	chr1:142085239-142085240	chr1:160611366-160611367
chr1:91773136-91773137	chr1:142122005-142122006	chr1:160687260-160687261
chr1:91782519-91782520	chr1:142142262-142142263	chr1:160693806-160693807
chr1:91809810-91809811	chr1:142195798-142195799	chr1:160966192-160966193
chr1:91819613-91819614	chr1:142196083-142196084	chr1:161033519-161033520
chr1:91831824-91831825	chr1:142224313-142224314	chr1:161056737-161056738
chr1:91832532-91832533	chr1:142326058-142326059	chr1:161083023-161083024
chr1:91838709-91838710	chr1:142331646-142331647	chr1:161140727-161140728
chr1:91899180-91899181	chr1:142350308-142350309	chr1:161157002-161157003
chr1:91925126-91925127	chr1:142410144-142410145	chr1:161272678-161272679
chr1:91956827-91956828	chr1:142644754-142644755	chr1:161320196-161320197
chr1:92050008-92050009	chr1:142789824-142789825	chr1:161454433-161454434
chr1:92098967-92098968	chr1:142809518-142809519	chr1:161465840-161465841
chr1:92172771-92172772	chr1:142905097-142905098	chr1:161765437-161765438
chr1:92301830-92301831	chr1:142951487-142951488	chr1:161771118-161771119
chr1:92321146-92321147	chr1:143037325-143037326	chr1:162143141-162143142
chr1:92401922-92401923	chr1:143351673-143351674	chr1:162239360-162239361
chr1:92415493-92415494	chr1:143371399-143371400	chr1:162240322-162240323
chr1:92416055-92416056	chr1:143750585-143750586	chr1:162282192-162282193
chr1:92428785-92428786	chr1:144005664-144005665	chr1:162293763-162293764
chr1:92785712-92785713	chr1:144232316-144232317	chr1:162317874-162317875
chr1:92787086-92787087	chr1:144663494-144663495	chr1:162346502-162346503
chr1:92788715-92788716	chr1:144663804-144663805	chr1:162478671-162478672
chr1:92797990-92797991	chr1:144954085-144954086	chr1:162555074-162555075
chr1:92921160-92921161	chr1:144970463-144970464	chr1:162677090-162677091
chr1:92935320-92935321	chr1:145114176-145114177	chr1:162723286-162723287
chr1:92940949-92940950	chr1:145208194-145208195	chr1:162820219-162820220
chr1:92949504-92949505	chr1:145402772-145402773	chr1:162836347-162836348
chr1:93208186-93208187	chr1:145578370-145578371	chr1:162964885-162964886
chr1:93210073-93210074	chr1:145579054-145579055	chr1:162965344-162965345
chr1:93309998-93309999	chr1:145581327-145581328	chr1:163070531-163070532
chr1:93310838-93310839	chr1:145593308-145593309	chr1:163072713-163072714
chr1:93389544-93389545	chr1:145624354-145624355	chr1:163181218-163181219
chr1:93434500-93434501	chr1:145667810-145667811	chr1:163254590-163254591
chr1:93444367-93444368	chr1:145835560-145835561	chr1:163373259-163373260
chr1:93701371-93701372	chr1:145851278-145851279	chr1:163375123-163375124
chr1:93890629-93890630	chr1:146912501-146912502	chr1:163394121-163394122
chr1:93966957-93966958	chr1:147181431-147181432	chr1:163420444-163420445
chr1:94016104-94016105	chr1:147954188-147954189	chr1:163551630-163551631
chr1:94080130-94080131	chr1:147967483-147967484	chr1:163848946-163848947
chr1:94121025-94121026	chr1:148170156-148170157	chr1:163892924-163892925
chr1:94245205-94245206	chr1:148204435-148204436	chr1:164318451-164318452
chr1:94251694-94251695	chr1:148274232-148274233	chr1:164415152-164415153
chr1:94327968-94327969	chr1:148500421-148500422	chr1:164439694-164439695
chr1:94328895-94328896	chr1:148584820-148584821	chr1:164478916-164478917
chr1:94334313-94334314	chr1:148776830-148776831	chr1:164497649-164497650
chr1:94604160-94604161	chr1:148972848-148972849	chr1:164500629-164500630
chr1:94853656-94853657	chr1:149063040-149063041	chr1:164519845-164519846
chr1:95011842-95011843	chr1:149491643-149491644	chr1:164670768-164670769
chr1:95087904-95087905	chr1:150290770-150290771	chr1:164676412-164676413
chr1:95093237-95093238	chr1:150328667-150328668	chr1:164762502-164762503
chr1:95094330-95094331	chr1:150670518-150670519	chr1:164842923-164842924
chr1:95111381-95111382	chr1:150922047-150922048	chr1:165093965-165093966
chr1:95124424-95124425	chr1:150944800-150944801	chr1:165890133-165890134
chr1:95140721-95140722	chr1:150953267-150953268	chr1:165950095-165950096
chr1:95196571-95196572	chr1:151278185-151278186	chr1:165951125-165951126
chr1:95359944-95359945	chr1:151498532-151498533	chr1:166050003-166050004
chr1:95377245-95377246	chr1:151808336-151808337	chr1:166081975-166081976
chr1:95473831-95473832	chr1:151892872-151892873	chr1:166178813-166178814
chr1:95543019-95543020	chr1:151930452-151930453	chr1:166179309-166179310
chr1:95628847-95628848	chr1:151956218-151956219	chr1:166205800-166205801
chr1:95721612-95721613	chr1:151962800-151962801	chr1:166252511-166252512
chr1:95773027-95773028	chr1:152240393-152240394	chr1:166307373-166307374
chr1:95781898-95781899	chr1:152273560-152273561	chr1:166336725-166336726
chr1:95784658-95784659	chr1:152344248-152344249	chr1:166388717-166388718
chr1:95785196-95785197	chr1:152500326-152500327	chr1:166389233-166389234
chr1:95785719-95785720	chr1:152526848-152526849	chr1:166417618-166417619
chr1:96195178-96195179	chr1:152652764-152652765	chr1:166422561-166422562
chr1:96239359-96239360	chr1:152839114-152839115	chr1:166424483-166424484
chr1:96443362-96443363	chr1:152840501-152840502	chr1:166430341-166430342
chr1:96792211-96792212	chr1:152840814-152840815	chr1:166584771-166584772
chr1:96890121-96890122	chr1:152885904-152885905	chr1:166652381-166652382
chr1:96927356-96927357	chr1:153024759-153024760	chr1:166796927-166796928
chr1:96930796-96930797	chr1:153082813-153082814	chr1:166948840-166948841
chr1:97056580-97056581	chr1:153275555-153275556	chr1:167021938-167021939
chr1:97170082-97170083	chr1:153275809-153275810	chr1:167075641-167075642
chr1:97397442-97397443	chr1:153348234-153348235	chr1:167167317-167167318
chr1:97498852-97498853	chr1:153379142-153379143	chr1:167181487-167181488
chr1:97533400-97533401	chr1:153533294-153533295	chr1:167283474-167283475
chr1:97540989-97540990	chr1:153560075-153560076	chr1:167326709-167326710
chr1:97634657-97634658	chr1:153626002-153626003	chr1:167352261-167352262
chr1:97650828-97650829	chr1:153792123-153792124	chr1:167390571-167390572
chr1:97651292-97651293	chr1:153931920-153931921	chr1:167390840-167390841
chr1:98318278-98318279	chr1:154233831-154233832	chr1:167391434-167391435
chr1:98379587-98379588	chr1:154394912-154394913	chr1:167505331-167505332
chr1:98643500-98643501	chr1:154403583-154403584	chr1:167564597-167564598
chr1:98745386-98745387	chr1:154420515-154420516	chr1:167572669-167572670
chr1:98745789-98745790	chr1:154534694-154534695	chr1:167582809-167582810
chr1:98767838-98767839	chr1:154572235-154572236	chr1:167609144-167609145
chr1:98771393-98771394	chr1:154593713-154593714	chr1:167632916-167632917
chr1:98771994-98771995	chr1:154613422-154613423	chr1:167701158-167701159
chr1:98772826-98772827	chr1:154626540-154626541	chr1:167710918-167710919
chr1:99519505-99519506	chr1:154637543-154637544	chr1:167744284-167744285
chr1:99657299-99657300	chr1:154640097-154640098	chr1:167932776-167932777
chr1:99658272-99658273	chr1:154659774-154659775	chr1:167933392-167933393
chr1:99696628-99696629	chr1:154750105-154750106	chr1:167954328-167954329
chr1:99729867-99729868	chr1:154750470-154750471	chr1:167966467-167966468
chr1:99969926-99969927	chr1:154762985-154762986	chr1:167975882-167975883
chr1:99983216-99983217	chr1:154764919-154764920	chr1:168055592-168055593
chr1:100256487-100256488	chr1:154774108-154774109	chr1:168058134-168058135
chr1:100373152-100373153	chr1:154781807-154781808	chr1:168212970-168212971
chr1:100563256-100563257	chr1:154790304-154790305	chr1:168249394-168249395
chr1:100564277-100564278	chr1:154821060-154821061	chr1:168485641-168485642
chr1:100565313-100565314	chr1:154856598-154856599	chr1:168773692-168773693
chr1:100605262-100605263	chr1:154869182-154869183	chr1:168861466-168861467
chr1:101292547-101292548	chr1:154885013-154885014	chr1:168894911-168894912
chr1:101350784-101350785	chr1:154887439-154887440	chr1:169023893-169023894
chr1:101383613-101383614	chr1:154903630-154903631	chr1:169200724-169200725
chr1:101487416-101487417	chr1:154926684-154926685	chr1:169215350-169215351
chr1:101606491-101606492	chr1:154939272-154939273	chr1:169219996-169219997
chr1:101804538-101804539	chr1:154942676-154942677	chr1:169238751-169238752
chr1:101867547-101867548	chr1:155135294-155135295	chr1:169279929-169279930
chr1:102313470-102313471	chr1:155163538-155163539	chr1:169323795-169323796
chr1:102343083-102343084	chr1:155180054-155180055	chr1:169428303-169428304
chr1:102401836-102401837	chr1:155180429-155180430	chr1:169460902-169460903
chr1:102406705-102406706	chr1:155195082-155195083	chr1:169630490-169630491
chr1:102476521-102476522	chr1:155207864-155207865	chr1:169631996-169631997
chr1:102541650-102541651	chr1:155223886-155223887	chr1:169663718-169663719
chr1:102684584-102684585	chr1:155233955-155233956	chr1:169732706-169732707
chr1:102703450-102703451	chr1:155249000-155249001	chr1:169846256-169846257
chr1:102752534-102752535	chr1:155272116-155272117	chr1:169956854-169956855
chr1:102754488-102754489	chr1:155334697-155334698	chr1:169986915-169986916
chr1:102774803-102774804	chr1:155340662-155340663	chr1:170031847-170031848
chr1:103027926-103027927	chr1:155404207-155404208	chr1:170144344-170144345
chr1:103525213-103525214	chr1:155408107-155408108	chr1:170265192-170265193
chr1:103653936-103653937	chr1:155433060-155433061	chr1:170288374-170288375
chr1:103669184-103669185	chr1:155437497-155437498	chr1:170312725-170312726
chr1:103670312-103670313	chr1:155488789-155488790	chr1:170313105-170313106
chr1:103813718-103813719	chr1:155584692-155584693	chr1:170322456-170322457
chr1:103814068-103814069	chr1:155596503-155596504	chr1:170325873-170325874
chr1:103815628-103815629	chr1:155613707-155613708	chr1:170347893-170347894
chr1:103904960-103904961	chr1:155642479-155642480	chr1:170362062-170362063
chr1:103959179-103959180	chr1:155747018-155747019	chr1:170480379-170480380
chr1:104159907-104159908	chr1:155927944-155927945	chr1:171165591-171165592
chr1:104160362-104160363	chr1:156036778-156036779	chr1:171899672-171899673
chr1:104161244-104161245	chr1:156140050-156140051	chr1:172105404-172105405
chr1:104170998-104170999	chr1:156294352-156294353	chr1:172310887-172310888
chr1:104200275-104200276	chr1:156575952-156575953	chr1:172378599-172378600
chr1:104247427-104247428	chr1:156617871-156617872	chr1:172407980-172407981
chr1:104580109-104580110	chr1:156700098-156700099	chr1:172451889-172451890
chr1:104708180-104708181	chr1:156706435-156706436	chr1:172562628-172562629
chr1:104952889-104952890	chr1:156728928-156728929	chr1:172581826-172581827
chr1:104953584-104953585	chr1:156729163-156729164	chr1:172797963-172797964
chr1:104990703-104990704	chr1:156918779-156918780	chr1:172801709-172801710
chr1:105024938-105024939	chr1:156930563-156930564	chr1:172819673-172819674
chr1:105034551-105034552	chr1:156933753-156933754	chr1:172976376-172976377
chr1:105269595-105269596	chr1:156946792-156946793	chr1:172976870-172976871
chr1:105368280-105368281	chr1:157000640-157000641	chr1:173020309-173020310
chr1:105369272-105369273	chr1:157098107-157098108	chr1:173026386-173026387
chr1:105465441-105465442	chr1:157098627-157098628	chr1:173044373-173044374
chr1:105637082-105637083	chr1:157185802-157185803	chr1:173080912-173080913
chr1:105948692-105948693	chr1:157264571-157264572	chr1:173119962-173119963
chr1:106393235-106393236	chr1:157285981-157285982	chr1:173152822-173152823
chr1:106550618-106550619	chr1:157396220-157396221	chr1:173181968-173181969
chr1:106712053-106712054	chr1:157589496-157589497	chr1:173200341-173200342
chr1:106734902-106734903	chr1:157660054-157660055	chr1:173211760-173211761
chr1:106745068-106745069	chr1:157660179-157660180	chr1:173218008-173218009
chr1:106745716-106745717	chr1:157820542-157820543	chr1:173247248-173247249
chr1:106853801-106853802	chr1:157883043-157883044	chr1:173249987-173249988
chr1:106884262-106884263	chr1:157883833-157883834	chr1:173259218-173259219
chr1:106909431-106909432	chr1:157887809-157887810	chr1:173290876-173290877
chr1:106967794-106967795	chr1:157917438-157917439	chr1:173291175-173291176
chr1:106991807-106991808	chr1:157923846-157923847	chr1:173304214-173304215
chr1:107388128-107388129	chr1:158198865-158198866	chr1:173305896-173305897
chr1:107892350-107892351	chr1:158333588-158333589	chr1:173317441-173317442
chr1:107955075-107955076	chr1:158351285-158351286	chr1:173342553-173342554
chr1:107974030-107974031	chr1:158384720-158384721	chr1:173349837-173349838
chr1:108096427-108096428	chr1:158404385-158404386	chr1:173371892-173371893
chr1:108101055-108101056	chr1:158406392-158406393	chr1:173408278-173408279
chr1:108109062-108109063	chr1:158488756-158488757	chr1:173431878-173431879
chr1:108118699-108118700	chr1:158495664-158495665	chr1:173433273-173433274
chr1:108129672-108129673	chr1:158544519-158544520	chr1:173433637-173433638
chr1:108169588-108169589	chr1:158546032-158546033	chr1:173434370-173434371
chr1:108346500-108346501	chr1:158548076-158548077	chr1:173470905-173470906
chr1:108411087-108411088	chr1:158579003-158579004	chr1:173483641-173483642
chr1:108461212-108461213	chr1:158593574-158593575	chr1:173490049-173490050
chr1:108526878-108526879	chr1:158598965-158598966	chr1:173494315-173494316
chr1:108618836-108618837	chr1:158603003-158603004	chr1:173498853-173498854
chr1:108876354-108876355	chr1:158607565-158607566	chr1:173751610-173751611
chr1:108995386-108995387	chr1:158868985-158868986	chr1:173801619-173801620
chr1:109348828-109348829	chr1:158880456-158880457	chr1:173834344-173834345
chr1:109757988-109757989	chr1:159009865-159009866	chr1:173954487-173954488
chr1:109857800-109857801	chr1:159111365-159111366	chr1:173957558-173957559
chr1:109875139-109875140	chr1:159199018-159199019	chr1:174078004-174078005
chr1:109920509-109920510	chr1:159217111-159217112	chr1:174132581-174132582
chr1:110165160-110165161	chr1:159273839-159273840	chr1:174137046-174137047
chr1:110445434-110445435	chr1:159342816-159342817	chr1:174147054-174147055
chr1:110881752-110881753	chr1:159363599-159363600	chr1:174147516-174147517
chr1:111224286-111224287	chr1:159370486-159370487	chr1:174240316-174240317
chr1:111224864-111224865	chr1:159380083-159380084	chr1:174242556-174242557
chr1:112556011-112556012	chr1:159388670-159388671	chr1:174280156-174280157
chr1:112670793-112670794	chr1:159389268-159389269	chr1:174313025-174313026
chr1:112671614-112671615	chr1:159490975-159490976	chr1:174348532-174348533
chr1:112672416-112672417	chr1:159913547-159913548	chr1:174353807-174353808
chr1:112687405-112687406	chr1:160204138-160204139	chr1:174380465-174380466
chr1:112800986-112800987	chr1:160225136-160225137	chr1:174385674-174385675
chr1:112865989-112865990	chr1:160317192-160317193	chr1:174411827-174411828
chr1:112915379-112915380	chr1:160511021-160511022	chr1:174430247-174430248
chr1:112917424-112917425	chr1:160687513-160687514	chr1:174432021-174432022
chr1:113375830-113375831	chr1:160693804-160693805	chr1:174440889-174440890
chr1:113507576-113507577	chr1:161033478-161033479	chr1:174451059-174451060
chr1:113543561-113543562	chr1:161056781-161056782	chr1:174458881-174458882
chr1:113595900-113595901	chr1:161083083-161083084	chr1:174480966-174480967
chr1:113720748-113720749	chr1:161140687-161140688	chr1:174493468-174493469
chr1:114122298-114122299	chr1:161162106-161162107	chr1:174493778-174493779
chr1:114193397-114193398	chr1:161272630-161272631	chr1:174562873-174562874
chr1:114196649-114196650	chr1:161288935-161288936	chr1:174563315-174563316
chr1:114305420-114305421	chr1:161360147-161360148	chr1:174592575-174592576
chr1:114670514-114670515	chr1:161454410-161454411	chr1:174920081-174920082
chr1:114675301-114675302	chr1:161765437-161765438	chr1:175278874-175278875
chr1:114676398-114676399	chr1:161771035-161771036	chr1:175291983-175291984
chr1:114851432-114851433	chr1:162125187-162125188	chr1:175320174-175320175
chr1:114858245-114858246	chr1:162125391-162125392	chr1:175492175-175492176
chr1:115471417-115471418	chr1:162140154-162140155	chr1:175595900-175595901
chr1:115573275-115573276	chr1:162143173-162143174	chr1:175752767-175752768
chr1:115775060-115775061	chr1:162239365-162239366	chr1:175911268-175911269
chr1:115854106-115854107	chr1:162240350-162240351	chr1:176894375-176894376
chr1:115856050-115856051	chr1:162242211-162242212	chr1:176899308-176899309
chr1:115858643-115858644	chr1:162282201-162282202	chr1:176969900-176969901
chr1:115860776-115860777	chr1:162293714-162293715	chr1:177239232-177239233
chr1:115867380-115867381	chr1:162317790-162317791	chr1:177622773-177622774
chr1:115973379-115973380	chr1:162331074-162331075	chr1:177731718-177731719
chr1:116336592-116336593	chr1:162554688-162554689	chr1:177944203-177944204
chr1:116535132-116535133	chr1:162555069-162555070	chr1:177954771-177954772
chr1:116538609-116538610	chr1:162665104-162665105	chr1:177956780-177956781
chr1:116652642-116652643	chr1:162820194-162820195	chr1:177958691-177958692
chr1:116746438-116746439	chr1:162836381-162836382	chr1:177959387-177959388
chr1:117031089-117031090	chr1:162965303-162965304	chr1:177968057-177968058
chr1:117285030-117285031	chr1:163000891-163000892	chr1:178002244-178002245
chr1:117740414-117740415	chr1:163061476-163061477	chr1:178013320-178013321
chr1:117814506-117814507	chr1:163070543-163070544	chr1:178045451-178045452
chr1:117815207-117815208	chr1:163072722-163072723	chr1:178151572-178151573
chr1:117827919-117827920	chr1:163144775-163144776	chr1:178274364-178274365
chr1:117828815-117828816	chr1:163181473-163181474	chr1:178605520-178605521
chr1:117926468-117926469	chr1:163184547-163184548	chr1:178820712-178820713
chr1:117966954-117966955	chr1:163254593-163254594	chr1:178924502-178924503
chr1:118087709-118087710	chr1:163373257-163373258	chr1:178928160-178928161
chr1:118166353-118166354	chr1:163375186-163375187	chr1:179188859-179188860
chr1:118173416-118173417	chr1:163382003-163382004	chr1:179253121-179253122
chr1:118180849-118180850	chr1:163394027-163394028	chr1:179269308-179269309
chr1:118263546-118263547	chr1:163420368-163420369	chr1:179371899-179371900
chr1:118948203-118948204	chr1:163548738-163548739	chr1:179553722-179553723
chr1:118951615-118951616	chr1:163551665-163551666	chr1:179668698-179668699
chr1:119185748-119185749	chr1:163807286-163807287	chr1:179683749-179683750
chr1:119186303-119186304	chr1:163807855-163807856	chr1:179726883-179726884
chr1:119187511-119187512	chr1:163848903-163848904	chr1:179738784-179738785
chr1:119188347-119188348	chr1:163892771-163892772	chr1:179913279-179913280
chr1:119189968-119189969	chr1:164285042-164285043	chr1:180217044-180217045
chr1:119206394-119206395	chr1:164318455-164318456	chr1:180218042-180218043
chr1:119336322-119336323	chr1:164408129-164408130	chr1:180248482-180248483
chr1:119355845-119355846	chr1:164415350-164415351	chr1:180249031-180249032
chr1:119356983-119356984	chr1:164439708-164439709	chr1:180249394-180249395
chr1:119547043-119547044	chr1:164497801-164497802	chr1:180266714-180266715
chr1:119713023-119713024	chr1:164500743-164500744	chr1:180268105-180268106
chr1:119815182-119815183	chr1:164519753-164519754	chr1:180291054-180291055
chr1:119900653-119900654	chr1:164595639-164595640	chr1:180337043-180337044
chr1:120125375-120125376	chr1:164670746-164670747	chr1:180373783-180373784
chr1:120284766-120284767	chr1:164676426-164676427	chr1:180483974-180483975
chr1:120286599-120286600	chr1:164762515-164762516	chr1:180569266-180569267
chr1:120299125-120299126	chr1:164842730-164842731	chr1:180617341-180617342
chr1:120319575-120319576	chr1:165093968-165093969	chr1:180780882-180780883
chr1:120356204-120356205	chr1:165709892-165709893	chr1:180809665-180809666
chr1:120378030-120378031	chr1:165890254-165890255	chr1:181215712-181215713
chr1:120522136-120522137	chr1:165924968-165924969	chr1:181316612-181316613
chr1:120539391-120539392	chr1:165943153-165943154	chr1:181476587-181476588
chr1:120542486-120542487	chr1:165950100-165950101	chr1:181534821-181534822
chr1:120544781-120544782	chr1:165951236-165951237	chr1:181733970-181733971
chr1:120546761-120546762	chr1:165991761-165991762	chr1:181739537-181739538
chr1:120586530-120586531	chr1:166049995-166049996	chr1:181775316-181775317
chr1:120626793-120626794	chr1:166205741-166205742	chr1:181778204-181778205
chr1:120807925-120807926	chr1:166268903-166268904	chr1:181793723-181793724
chr1:120900542-120900543	chr1:166307418-166307419	chr1:182145336-182145337
chr1:120901680-120901681	chr1:166388226-166388227	chr1:182180042-182180043
chr1:120945772-120945773	chr1:166388618-166388619	chr1:182181681-182181682
chr1:120972184-120972185	chr1:166422571-166422572	chr1:182186314-182186315
chr1:120972826-120972827	chr1:166424937-166424938	chr1:182214365-182214366
chr1:121064253-121064254	chr1:166430341-166430342	chr1:182231574-182231575
chr1:121202268-121202269	chr1:166584765-166584766	chr1:182243210-182243211
chr1:121202738-121202739	chr1:166652332-166652333	chr1:182243967-182243968
chr1:121226832-121226833	chr1:166796976-166796977	chr1:182295499-182295500
chr1:121231102-121231103	chr1:167062655-167062656	chr1:182317850-182317851
chr1:121244522-121244523	chr1:167124662-167124663	chr1:182438529-182438530
chr1:121253728-121253729	chr1:167166992-167166993	chr1:182459298-182459299
chr1:121285399-121285400	chr1:167181412-167181413	chr1:182479153-182479154
chr1:121286806-121286807	chr1:167283469-167283470	chr1:182498821-182498822
chr1:121295450-121295451	chr1:167326616-167326617	chr1:182499106-182499107
chr1:121350449-121350450	chr1:167363197-167363198	chr1:182501541-182501542
chr1:121394372-121394373	chr1:167391359-167391360	chr1:182578088-182578089
chr1:121401182-121401183	chr1:167505329-167505330	chr1:182650634-182650635
chr1:121531573-121531574	chr1:167572674-167572675	chr1:182655940-182655941
chr1:121545669-121545670	chr1:167582805-167582806	chr1:182679371-182679372
chr1:121546448-121546449	chr1:167609182-167609183	chr1:182698918-182698919
chr1:121628216-121628217	chr1:167633011-167633012	chr1:182707893-182707894
chr1:121765663-121765664	chr1:167701178-167701179	chr1:182708638-182708639
chr1:121893789-121893790	chr1:167701899-167701900	chr1:182724256-182724257
chr1:121899538-121899539	chr1:167933322-167933323	chr1:182724552-182724553
chr1:121939184-121939185	chr1:167986474-167986475	chr1:182743971-182743972
chr1:121949671-121949672	chr1:168055470-168055471	chr1:182768554-182768555
chr1:121970760-121970761	chr1:168083569-168083570	chr1:182780965-182780966
chr1:121974709-121974710	chr1:168084373-168084374	chr1:182815717-182815718
chr1:121979873-121979874	chr1:168090975-168090976	chr1:182819019-182819020
chr1:121985985-121985986	chr1:168212967-168212968	chr1:182819699-182819700
chr1:122035705-122035706	chr1:168249515-168249516	chr1:182820053-182820054
chr1:122101619-122101620	chr1:168309118-168309119	chr1:182855051-182855052
chr1:122163250-122163251	chr1:168773699-168773700	chr1:182864017-182864018
chr1:122251219-122251220	chr1:168861466-168861467	chr1:182864817-182864818
chr1:122297899-122297900	chr1:168894870-168894871	chr1:182875873-182875874
chr1:122419650-122419651	chr1:169009813-169009814	chr1:182876123-182876124
chr1:122426644-122426645	chr1:169023913-169023914	chr1:182924282-182924283
chr1:122540616-122540617	chr1:169200747-169200748	chr1:183146835-183146836
chr1:122541814-122541815	chr1:169215324-169215325	chr1:183147099-183147100
chr1:122542180-122542181	chr1:169220320-169220321	chr1:183203325-183203326
chr1:122656124-122656125	chr1:169226669-169226670	chr1:183494238-183494239
chr1:122660122-122660123	chr1:169238675-169238676	chr1:183553620-183553621
chr1:122858636-122858637	chr1:169267770-169267771	chr1:183672697-183672698
chr1:122875098-122875099	chr1:169280204-169280205	chr1:183767742-183767743
chr1:122983909-122983910	chr1:169376777-169376778	chr1:183778560-183778561
chr1:122993977-122993978	chr1:169428286-169428287	chr1:183783733-183783734
chr1:123020287-123020288	chr1:169732724-169732725	chr1:183791045-183791046
chr1:123474245-123474246	chr1:169846168-169846169	chr1:183853776-183853777
chr1:123645400-123645401	chr1:169956812-169956813	chr1:183878384-183878385
chr1:123739484-123739485	chr1:169986818-169986819	chr1:183883870-183883871
chr1:124225094-124225095	chr1:170031851-170031852	chr1:183916940-183916941
chr1:124352015-124352016	chr1:170144353-170144354	chr1:183960454-183960455
chr1:124503456-124503457	chr1:170265190-170265191	chr1:183963885-183963886
chr1:124504038-124504039	chr1:170288383-170288384	chr1:184012324-184012325
chr1:124522626-124522627	chr1:170313141-170313142	chr1:184055210-184055211
chr1:124564055-124564056	chr1:170322428-170322429	chr1:184089911-184089912
chr1:124565941-124565942	chr1:170362076-170362077	chr1:184093348-184093349
chr1:124961932-124961933	chr1:170362316-170362317	chr1:184112084-184112085
chr1:125470422-125470423	chr1:170480379-170480380	chr1:184112725-184112726
chr1:125471423-125471424	chr1:171899694-171899695	chr1:184212987-184212988
chr1:125600683-125600684	chr1:172310854-172310855	chr1:184216028-184216029
chr1:125697997-125697998	chr1:172407965-172407966	chr1:184313618-184313619
chr1:125946501-125946502	chr1:172451886-172451887	chr1:184339390-184339391
chr1:126071525-126071526	chr1:172562695-172562696	chr1:184436827-184436828
chr1:127169484-127169485	chr1:172581803-172581804	chr1:184458272-184458273
chr1:127321333-127321334	chr1:172723689-172723690	chr1:184458784-184458785
chr1:127325006-127325007	chr1:172797930-172797931	chr1:184577220-184577221
chr1:127422842-127422843	chr1:172798842-172798843	chr1:184595199-184595200
chr1:127429930-127429931	chr1:172801825-172801826	chr1:184885080-184885081
chr1:127455868-127455869	chr1:172819656-172819657	chr1:184890636-184890637
chr1:127584709-127584710	chr1:172962907-172962908	chr1:185858050-185858051
chr1:127612092-127612093	chr1:172968508-172968509	chr1:185875826-185875827
chr1:127751409-127751410	chr1:172976377-172976378	chr1:186053757-186053758
chr1:127868735-127868736	chr1:172976855-172976856	chr1:186107925-186107926
chr1:127948273-127948274	chr1:173020299-173020300	chr1:186321091-186321092
chr1:127969401-127969402	chr1:173026458-173026459	chr1:186561619-186561620
chr1:128025909-128025910	chr1:173041192-173041193	chr1:186617149-186617150
chr1:128027232-128027233	chr1:173053151-173053152	chr1:186658656-186658657
chr1:128064922-128064923	chr1:173080719-173080720	chr1:186708801-186708802
chr1:128571802-128571803	chr1:173089822-173089823	chr1:186814497-186814498
chr1:128650427-128650428	chr1:173152836-173152837	chr1:186843509-186843510
chr1:128811967-128811968	chr1:173200361-173200362	chr1:186923188-186923189
chr1:128813224-128813225	chr1:173201269-173201270	chr1:186929061-186929062
chr1:129040190-129040191	chr1:173217920-173217921	chr1:187027879-187027880
chr1:129064476-129064477	chr1:173247272-173247273	chr1:187033607-187033608
chr1:129067304-129067305	chr1:173250008-173250009	chr1:187312253-187312254
chr1:129131607-129131608	chr1:173259244-173259245	chr1:187341716-187341717
chr1:129131902-129131903	chr1:173259830-173259831	chr1:187604537-187604538
chr1:129135721-129135722	chr1:173290994-173290995	chr1:188028801-188028802
chr1:129157896-129157897	chr1:173291559-173291560	chr1:188078597-188078598
chr1:129158958-129158959	chr1:173305920-173305921	chr1:188092474-188092475
chr1:129159776-129159777	chr1:173317404-173317405	chr1:188337841-188337842
chr1:129472374-129472375	chr1:173341356-173341357	chr1:188391488-188391489
chr1:129636416-129636417	chr1:173342562-173342563	chr1:188434024-188434025
chr1:129676911-129676912	chr1:173349782-173349783	chr1:188581270-188581271
chr1:129677731-129677732	chr1:173367827-173367828	chr1:188649544-188649545
chr1:129680515-129680516	chr1:173371887-173371888	chr1:188746866-188746867
chr1:129801548-129801549	chr1:173401866-173401867	chr1:188750436-188750437
chr1:129887018-129887019	chr1:173408353-173408354	chr1:189014111-189014112
chr1:129895339-129895340	chr1:173431884-173431885	chr1:189057336-189057337
chr1:129897743-129897744	chr1:173432826-173432827	chr1:189336902-189336903
chr1:129991530-129991531	chr1:173433282-173433283	chr1:189428143-189428144
chr1:130024994-130024995	chr1:173459859-173459860	chr1:189548731-189548732
chr1:130289135-130289136	chr1:173470991-173470992	chr1:189627719-189627720
chr1:130291434-130291435	chr1:173471588-173471589	chr1:189731897-189731898
chr1:130295456-130295457	chr1:173476249-173476250	chr1:189880000-189880001
chr1:130296585-130296586	chr1:173483642-173483643	chr1:189938712-189938713
chr1:130297053-130297054	chr1:173489996-173489997	chr1:190134886-190134887
chr1:130297608-130297609	chr1:173494665-173494666	chr1:190405264-190405265
chr1:130303625-130303626	chr1:173497101-173497102	chr1:190484415-190484416
chr1:130334023-130334024	chr1:173801626-173801627	chr1:190678302-190678303
chr1:130337530-130337531	chr1:173834359-173834360	chr1:190837408-190837409
chr1:130356222-130356223	chr1:173947258-173947259	chr1:190849530-190849531
chr1:130368741-130368742	chr1:173957528-173957529	chr1:190972720-190972721
chr1:130369419-130369420	chr1:174012841-174012842	chr1:191128816-191128817
chr1:130401320-130401321	chr1:174078179-174078180	chr1:191320444-191320445
chr1:130489974-130489975	chr1:174136919-174136920	chr1:191325806-191325807
chr1:130597971-130597972	chr1:174147482-174147483	chr1:191432710-191432711
chr1:130756821-130756822	chr1:174241666-174241667	chr1:191512198-191512199
chr1:130898609-130898610	chr1:174242542-174242543	chr1:191551875-191551876
chr1:131003863-131003864	chr1:174280732-174280733	chr1:191585675-191585676
chr1:131437539-131437540	chr1:174306544-174306545	chr1:191602449-191602450
chr1:131788463-131788464	chr1:174313004-174313005	chr1:191669790-191669791
chr1:132142395-132142396	chr1:174348525-174348526	chr1:191699407-191699408
chr1:132143072-132143073	chr1:174385684-174385685	chr1:191740461-191740462
chr1:132143777-132143778	chr1:174411855-174411856	chr1:191872560-191872561
chr1:132148222-132148223	chr1:174430326-174430327	chr1:191912831-191912832
chr1:132196895-132196896	chr1:174440894-174440895	chr1:191951299-191951300
chr1:132359613-132359614	chr1:174451003-174451004	chr1:191952853-191952854
chr1:132363635-132363636	chr1:174459007-174459008	chr1:191955421-191955422
chr1:132370939-132370940	chr1:174480880-174480881	chr1:192007956-192007957
chr1:132410275-132410276	chr1:174493437-174493438	chr1:192272108-192272109
chr1:132445967-132445968	chr1:174563308-174563309	chr1:192346040-192346041
chr1:132447102-132447103	chr1:174592605-174592606	chr1:192357946-192357947
chr1:132619905-132619906	chr1:174920083-174920084	chr1:192850296-192850297
chr1:132634380-132634381	chr1:175278865-175278866	chr1:192859754-192859755
chr1:132638255-132638256	chr1:175291997-175291998	chr1:192959645-192959646
chr1:132674590-132674591	chr1:175297877-175297878	chr1:193007151-193007152
chr1:132675604-132675605	chr1:175320131-175320132	chr1:193007423-193007424
chr1:132975361-132975362	chr1:175492195-175492196	chr1:193048205-193048206
chr1:133036194-133036195	chr1:175595915-175595916	chr1:193112744-193112745
chr1:133044064-133044065	chr1:175598637-175598638	chr1:193137656-193137657
chr1:133046229-133046230	chr1:175911319-175911320	chr1:193142465-193142466
chr1:133057867-133057868	chr1:175984092-175984093	chr1:193149705-193149706
chr1:133262524-133262525	chr1:176102886-176102887	chr1:193220990-193220991
chr1:133324184-133324185	chr1:176356848-176356849	chr1:193221298-193221299
chr1:133324965-133324966	chr1:176416506-176416507	chr1:193221641-193221642
chr1:133327743-133327744	chr1:176894352-176894353	chr1:193256666-193256667
chr1:133328710-133328711	chr1:176899342-176899343	chr1:193259500-193259501
chr1:133368416-133368417	chr1:176958993-176958994	chr1:193292903-193292904
chr1:133375572-133375573	chr1:177622671-177622672	chr1:193294773-193294774
chr1:133394994-133394995	chr1:177630059-177630060	chr1:193319191-193319192
chr1:133410717-133410718	chr1:177731710-177731711	chr1:193348827-193348828
chr1:133411030-133411031	chr1:177797357-177797358	chr1:193399757-193399758
chr1:133422216-133422217	chr1:177944199-177944200	chr1:193465514-193465515
chr1:133443838-133443839	chr1:177954784-177954785	chr1:193522502-193522503
chr1:133642174-133642175	chr1:177958704-177958705	chr1:193609083-193609084
chr1:133643629-133643630	chr1:177959321-177959322	chr1:193641899-193641900
chr1:133644167-133644168	chr1:178002271-178002272	chr1:193645096-193645097
chr1:133717177-133717178	chr1:178013325-178013326	chr1:193788165-193788166
chr1:133781187-133781188	chr1:178045461-178045462	chr1:193916319-193916320
chr1:133781612-133781613	chr1:178151366-178151367	chr1:194346907-194346908
chr1:133786996-133786997	chr1:178274311-178274312	chr1:194571754-194571755
chr1:133788227-133788228	chr1:178744296-178744297	chr1:194605501-194605502
chr1:133797738-133797739	chr1:178820735-178820736	chr1:194618306-194618307
chr1:133806494-133806495	chr1:178924525-178924526	chr1:194622745-194622746
chr1:133837516-133837517	chr1:178929484-178929485	chr1:194633214-194633215
chr1:133839896-133839897	chr1:179096132-179096133	chr1:194633529-194633530
chr1:133866620-133866621	chr1:179188842-179188843	chr1:194661049-194661050
chr1:133927405-133927406	chr1:179251955-179251956	chr1:194680789-194680790
chr1:133992287-133992288	chr1:179313037-179313038	chr1:194862246-194862247
chr1:134049960-134049961	chr1:179371915-179371916	chr1:194952413-194952414
chr1:134055494-134055495	chr1:179510743-179510744	chr1:194979162-194979163
chr1:134084259-134084260	chr1:179553716-179553717	chr1:194986573-194986574
chr1:134088818-134088819	chr1:179668687-179668688	chr1:195196381-195196382
chr1:134091737-134091738	chr1:179683771-179683772	chr1:195209318-195209319
chr1:134092373-134092374	chr1:179726771-179726772	chr1:195237611-195237612
chr1:134094374-134094375	chr1:179738784-179738785	chr1:195324170-195324171
chr1:134095965-134095966	chr1:179913137-179913138	chr1:195330511-195330512
chr1:134096227-134096228	chr1:179917821-179917822	chr1:195331035-195331036
chr1:134097656-134097657	chr1:180117983-180117984	chr1:195336405-195336406
chr1:134118929-134118930	chr1:180138191-180138192	chr1:195364733-195364734
chr1:134134500-134134501	chr1:180206918-180206919	chr1:195558563-195558564
chr1:134160364-134160365	chr1:180218116-180218117	chr1:195613827-195613828
chr1:134165386-134165387	chr1:180221919-180221920	chr1:195860512-195860513
chr1:134168063-134168064	chr1:180248396-180248397	chr1:195934517-195934518
chr1:134177305-134177306	chr1:180249125-180249126	chr1:196706111-196706112
chr1:134178572-134178573	chr1:180266670-180266671	chr1:196856398-196856399
chr1:134185012-134185013	chr1:180268116-180268117	chr1:197002914-197002915
chr1:134187983-134187984	chr1:180268463-180268464	chr10:3018129-3018130
chr1:134189507-134189508	chr1:180291053-180291054	chr10:3112260-3112261
chr1:134219572-134219573	chr1:180336119-180336120	chr10:3223016-3223017
chr1:134230438-134230439	chr1:180337042-180337043	chr10:3293989-3293990
chr1:134232166-134232167	chr1:180373784-180373785	chr10:3525743-3525744
chr1:134239001-134239002	chr1:180379433-180379434	chr10:3781221-3781222
chr1:134316372-134316373	chr1:180617358-180617359	chr10:3880495-3880496
chr1:134367826-134367827	chr1:180780886-180780887	chr10:4182064-4182065
chr1:134632972-134632973	chr1:180809664-180809665	chr10:4392390-4392391
chr1:134696936-134696937	chr1:181017892-181017893	chr10:4424116-4424117
chr1:134706674-134706675	chr1:181215957-181215958	chr10:4540367-4540368
chr1:134747599-134747600	chr1:181349500-181349501	chr10:4573153-4573154
chr1:134775765-134775766	chr1:181416517-181416518	chr10:4668505-4668506
chr1:134817617-134817618	chr1:181447284-181447285	chr10:4795811-4795812
chr1:134878012-134878013	chr1:181448353-181448354	chr10:5009986-5009987
chr1:134906952-134906953	chr1:181476592-181476593	chr10:5130369-5130370
chr1:134916030-134916031	chr1:181534809-181534810	chr10:5627884-5627885
chr1:134916971-134916972	chr1:181664796-181664797	chr10:5819467-5819468
chr1:134921835-134921836	chr1:181733784-181733785	chr10:5853392-5853393
chr1:134930372-134930373	chr1:181739517-181739518	chr10:5860111-5860112
chr1:134977021-134977022	chr1:181775279-181775280	chr10:5959188-5959189
chr1:134981079-134981080	chr1:181778137-181778138	chr10:5959966-5959967
chr1:135022819-135022820	chr1:181793737-181793738	chr10:5971061-5971062
chr1:135026648-135026649	chr1:182046809-182046810	chr10:6012214-6012215
chr1:135084783-135084784	chr1:182145352-182145353	chr10:6013035-6013036
chr1:135105820-135105821	chr1:182186396-182186397	chr10:6056735-6056736
chr1:135237188-135237189	chr1:182243249-182243250	chr10:6063950-6063951
chr1:135283217-135283218	chr1:182244112-182244113	chr10:6080481-6080482
chr1:135293509-135293510	chr1:182295214-182295215	chr10:6097085-6097086
chr1:135294350-135294351	chr1:182295473-182295474	chr10:6102728-6102729
chr1:135308380-135308381	chr1:182317829-182317830	chr10:6104069-6104070
chr1:135329480-135329481	chr1:182414328-182414329	chr10:6202998-6202999
chr1:135331121-135331122	chr1:182438480-182438481	chr10:6238610-6238611
chr1:135390109-135390110	chr1:182459317-182459318	chr10:6240597-6240598
chr1:135409321-135409322	chr1:182479192-182479193	chr10:6368776-6368777
chr1:135427453-135427454	chr1:182499119-182499120	chr10:6372813-6372814
chr1:135561422-135561423	chr1:182501508-182501509	chr10:6404850-6404851
[truncated: 39,623 more rows]
